# Supplementary material for: Mendelian Randomization Study on Amino Acid Metabolism Suggests Tyrosine as Causal Trait for Type 2 Diabetes
Source: Nutrients. 2020 Dec 19;12(12):3890. doi: 10.3390/nu12123890 (PMC7766372; doi:10.3390/nu12123890)
Supplement: Supplementary file 1 [file nutrients-12-03890-s001.zip]

Archive with 10 entries (8 files):
- Supplement s1/
- Supplement s1/Supplement A.pdf
- Supplement s1/Supplement B/
- Supplement s1/Supplement B/Table S1.xlsx
- Supplement s1/Supplement B/Table S13.xlsx
- Supplement s1/Supplement B/Table S15.xlsx
- Supplement s1/Supplement B/Table S2.xlsx
- Supplement s1/Supplement B/Table S5.xlsx
- Supplement s1/Supplement B/Table S7.xlsx
- Supplement s1/Supplement B/Table S9.xlsx
