# Supplementary material for: Mendelian Randomization Study on Amino Acid Metabolism Suggests Tyrosine as Causal Trait for Type 2 Diabetes
Source: Nutrients. 2020 Dec 19;12(12):3890. doi: 10.3390/nu12123890 (PMC7766372; doi:10.3390/nu12123890)
Supplement: Supplementary file 1 [file nutrients-12-03890-s001.zip › Supplement s1/Supplement B/Table S1.xlsx]

## Sheet: DIAGRAM - Study characteristics
Study acronym	Full name	PMID	Ancestry	Type 2 diabetes ascertainment
				Case	Control
BioME	BioMe™ BioBank Program	25349204	White European	T2D (Status as defined by algorithm)	T2D (Status as defined by algorithm)
deCODE	deCODE genetics	24464100	White European	T2D diagnosis is based on diagnostic fasting glucose or HbA1c levels, hospital discharge diagnosis, use of oral diabetes medication or self report.	Controls are individuals in the deCODE database with no information indicative of T2D.
DGDG	Diabetes Gene Discovery Group	NA	White European	T2D was diagnosed in hospital using medical history of hba1c and fasting glucose	No self-reported use of medication to treat diabetes and fasting or non-fasting glucose < 7.0 mmol/l
DGI	Diabetes Genetics Initiative	17463246	White European	Patients with T2D were classified according to WHO (1999) criteria with fasting plasma glucose ≥ 7.0 mmol/l or a 2 hr glucose ≥ 11.1 mmol/l during an oral glucose tolerance test (OGTT). To avoid admixture with type 1 diabetes, patients had an age at onset > 35 years and no detectable glutamic acid decarboxylase antibodies (GAD Ab). Members from families with carriers of mutations causing maturity…	Control subjects were defined as normal glucose tolerant, with fasting plasma glucose < 6.1 mmol/l and 2 hr glucose < 7.8 mmol/l and age within 5 years of the age at onset of the patients with T2D. 2097 unrelated T2D cases and controls were matched by gender, age, BMI and place of origin. The Finnish cohort consisted largely of patients from the Botnia study on the west coast of Finland with a sm…
EGCUT_ExomeCore	Estonian Genome Center, University of Tartu	24518929	White European	Previous T2D diagnosis	Population based with FG<7mmol/l
EGCUT_Human370CNV	Estonian Genome Center, University of Tartu	24518929	White European	Previous T2D diagnosis	Population based with FG<7mmol/l
EGCUT_OmniExpress	Estonian Genome Center, University of Tartu	24518929	White European	Previous T2D diagnosis	Population based with FG<7mmol/l
FHS	Framingham Heart Study	14819398, 1208363, 17372189	White European	On treatment or fasting glucose ≥ 7 (when available) or casual glucose ≥ 11.1	Not on T2D med and FG < 7 mmol/l and 2 hour gluocose < 11.1 and hba1c <= 6.5.
FUSION	Finland-United States Investigation of NIDDM Genetics	17463248	White European	WHO 1999 criteria of FG>=7.0 mmol/l or 2-hour plasma glucose >= 11.1 mmol/l or reported diabetes medication use or based on medical record review; no know or probable type 1 diabetes among first degree relatives; excluded if insulin treatment inititated within 10 years of disease diagnosis, detectable levels of anti-GAD antibodies and fasting C-peptide <= 0.30 nmol/l; excluded if insulin treatmen…	NGT as defined by WHO 1999 criteria
GCKD	German Chronic Kidney Disease Study	21862458	White European	antidiabetic medication (ATC code A10*) or HbA1c >= 6.5%	not fulfilling case criteria
GENOA	Genetic Epidemiology Network of Arteriosclerosis	15121494	White European	Use of T2D medications or fasting glucose ≥ 7.0 mmol/l.	No self-reported T2D, not taking T2D medications, and fasting glucose < 6.1 mmol/l.
GERA	Resource for Genetic Epidemiology on Adult Health and Aging	27189021	White European	ICD-9 codes in linked electronic medical health records	Non-cases
GoDARTS	Genetics of Diabetes and Audit Research in Tayside Scotland	9329309	White European	Patients with T2D were identified from electronic medical records [PMCID:2127363].	Population based non-diabetic controls from the WTCCC2 (NBS and 58C) were used
GOMAP-TEENAGE	GoMAP (Genetic Overlap between Metabolic and Psychiatric traits) & TEENAGE (TEENs of Attica: Genes and Environment)	NA	White European	Previous diagnosis of T2D with or without psychiatric disease	Adolescent students from Athens, Greece (prospective cohort study)
HPFS	Health Proffesional Follow-Up Study	20418489	White European	Type 2 diabetes cases were defined as self-reported diabetes confirmed by a validated supplementary questionnaire. For cases before 1998, we used the National Diabetes Data Group criteria to define type 2 diabetes. We used the American Diabetes Association diagnostic criteria for type 2 diabetes diagnosis from 1998 onward.	Control subjects were defined as those free of diabetes at the time of diagnosis for case subjects and remaining unaffected through follow-up (until 2006). We matched the case subjects to nondiabetic control subjects on age, month and year of blood draw, and fasting status in NHS and HPFS, respectively.
INTERACT_coreexome	InterAct Consortium	21717116	White European	All individuals in InterAct were free of known diabetes at baseline. Ascertainment of incident T2D involved a review of existing EPIC datasets at each centre using multiple sources of evidence including self-report (self reported history of T2D, doctor diagnosed T2D, diabetes drug use), linkage to primary care registers, secondary care registers, medication use (drug registers), hospital admissio…	Diabetes-free individuals from the subcohort which was randomly selected from those with available stored blood and buffy coat.
INTERACT_GWAS	InterAct Consortium	21717116	White European	All individuals in InterAct were free of known diabetes at baseline. Ascertainment of incident T2D involved a review of existing EPIC datasets at each centre using multiple sources of evidence including self-report (self reported history of T2D, doctor diagnosed T2D, diabetes drug use), linkage to primary care registers, secondary care registers, medication use (drug registers), hospital admissio…	Diabetes-free individuals from the subcohort which was randomly selected from those with available stored blood and buffy coat.
KORA	KORAgen Study Helmholtz zentrum München	16032513	White European	T2D was self reported	Not on T2D med and FG < 7 mmol/l.
MESA	Multi-Ethnic Study of Atherosclerosis study	12397006	White European	Known diabetes or fasting whole-blood glucose >7 mmol/l	No self-reported use of medication to treat diabetes and fasting glucose < 7.0 mmol/l
METSIM	METabolic Syndrome in Men	28119442	White European	WHO 1999 criteria of FG>=7.0 mmol/l or 2-hour plasma glucose >= 11.1 mmol/l or reported diabetes medication use or based on medical record review; no know or probable type 1 diabetes among first degree relatives; excluded if insulin treatment inititated within 10 years of disease diagnosis, detectable levels of anti-GAD antibodies and fasting C-peptide <= 0.30 nmol/l; excluded if insulin treatmen…	NGT as defined by WHO 1999 criteria
MGI	Michigan Genomics Initiative	NA	European	EHR-derived ICD-9 codes: 250.00,250.02,250.20,250.22,250.30,250.32,250.80,250.82,250.90,250.92	ICD-9 exclude range 249-250.99
NHS	Nurses' Health Study	20418489	White European	Type 2 diabetes cases were defined as self-reported diabetes confirmed by a validated supplementary questionnaire. For cases before 1998, we used the National Diabetes Data Group criteria to define type 2 diabetes. We used the American Diabetes Association diagnostic criteria for type 2 diabetes diagnosis from 1998 onward.	Control subjects were defined as those free of diabetes at the time of diagnosis for case subjects and remaining unaffected through follow-up (until 2006). We matched the case subjects to nondiabetic control subjects on age, month and year of blood draw, and fasting status in NHS and HPFS, respectively.
NUGENE	NUgene Project	NA	White European	Include patients with Type 2 Diabetes diagnosis based on ICD9 codes (excluding those with ketoacidosis codes); then Exclude patients (currently) treated only with insulin AND have never been on a type 2 diabetes medication, and: diagnosed with T1DM, or even if not diagnosed with T1DM, diagnosed with T2DM on < 2 dates in an encounter or problem list. Also include patients with hemoglobin A1C lab v…	At least two clinic visits with no ICD-9 code for T2D, T1D or diabetes-related condition. Not been described treatment for diabetes, no reported blood glucose >= 110mg/dl from at least one glucose measurement. No reported HbA1c >= 6.0%. No family history of T1D or T2D.
PIVUS	Prospective Investigation of the Vasculature in Uppsala Seniors	16141402	White European	Known T2D or fasting whole blood glucose > 6.1	Control subjects were defined as those free of diabetes
PROSPER	PROspective Study of Pravastatin in the Elderly at Risk	12457784	White European	T2D was defined as having known diabetes Mellitus or fasting blood glucose >7 mmol/L	Control subjects were those free of prevalent or incident diabetes
RS1	Rotterdam Study	4690838	Caucasian	T2D were ascertained through active follow-up using general practitioners’ records, glucose hospital discharge letters and glucose measurements from the Rotterdam Study visits. According to the WHO guidelines, type 2 diabetes was defined as a fasting blood glucose >7.0 mmol/L, or the use of blood-glucose-lowering medication. Information regarding the use of blood-glucose lowering medication was d…	Control subjects were defined as those free of diabetes
RS2	Rotterdam Study	4690839	Caucasian	T2D were ascertained through active follow-up using general practitioners’ records, glucose hospital discharge letters and glucose measurements from the Rotterdam Study visits. According to the WHO guidelines, type 2 diabetes was defined as a fasting blood glucose >7.0 mmol/L, or the use of blood-glucose-lowering medication. Information regarding the use of blood-glucose lowering medication was d…	Control subjects were defined as those free of diabetes
RS3	Rotterdam Study	4690840	Caucasian	T2D were ascertained through active follow-up using general practitioners’ records, glucose hospital discharge letters and glucose measurements from the Rotterdam Study visits. According to the WHO guidelines, type 2 diabetes was defined as a fasting blood glucose >7.0 mmol/L, or the use of blood-glucose-lowering medication. Information regarding the use of blood-glucose lowering medication was d…	Control subjects were defined as those free of diabetes
UK BioBank	-	25826379	White European	Prevalent T2D status was defined using self-reported medical history and medication in UK Biobank participants	Control subjects were defined as those free of diabetes
ULSAM	Uppsala Longitudinal Study of Adult Men	16030278	White European	Hospital discharge register-defined diabetes before 2002	Control subjects were defined as those free of diabetes
UPCH	Danish T2D case-control study	23160641	White European	T2D was defined based on self-report, anti-diabetic treatment, fasting plasma glucose >7.0 mmol/L or 2-hr plasma glucose >11.1 mmol/L	Control subjects were based on fasting plasma glucose <6.1 mmol/L and, if measured, 2 hr plasma glucose <7.8 mmol/L
WTCCC	Wellcome Trust Case-Control Consortium	17463249	White European	T2D was defined as current prescribed treatment with sulphonylureas, biguanides, other oral agents and/or insulin or in the case of individuals treated with diet alone, historical or contemporary laboratory evidence of hyperglycemia	Control subjects were defined as those free of diabetes
