# Supplementary material for: Mendelian Randomization Study on Amino Acid Metabolism Suggests Tyrosine as Causal Trait for Type 2 Diabetes
Source: Nutrients. 2020 Dec 19;12(12):3890. doi: 10.3390/nu12123890 (PMC7766372; doi:10.3390/nu12123890)
Supplement: Supplementary file 1 [file nutrients-12-03890-s001.zip › Supplement s1/Supplement B/Table S13.xlsx]

## Sheet: Gly
SNP	effect_allele.exposure	other_allele.exposure	effect_allele.outcome	other_allele.outcome	beta.exposure	beta.outcome	eaf.exposure	eaf.outcome	remove	palindromic	ambiguous	id.outcome	maf.outcome	samplesize.outcome	pval.outcome	se.outcome	outcome	se.exposure	pval.exposure	exposure	mr_keep.exposure	pval_origin.exposure	id.exposure	data_source.exposure	maf.exposure	action	mr_keep
rs10195252	C	T	C	T	-0.016	0.0125641	0.442	0.4063	FALSE	FALSE	FALSE	gly	0.4063	2264	0.679015	0.0303582	gly	0.0026	4.87e-10	Fasting insulin	TRUE	reported	BHHGRS	textfile	0.442	3	TRUE
rs17036328	T	C	T	C	0.015	0.037977	0.903	0.843501	FALSE	FALSE	FALSE	gly	0.156499	2264	0.348137	0.0404697	gly	0.0036	1.92e-05	Fasting insulin	TRUE	reported	BHHGRS	textfile	0.097	3	TRUE
rs2745353	T	C	T	C	0.014	0.00791979	0.55	0.520785	FALSE	FALSE	FALSE	gly	0.479216	2264	0.785258	0.0290629	gly	0.0025	5.48e-09	Fasting insulin	TRUE	reported	BHHGRS	textfile	0.45	3	TRUE
rs2943645	C	T	C	T	-0.013	0.0610911	0.372	0.375222	FALSE	FALSE	FALSE	gly	0.375222	2264	0.0438695	0.0302962	gly	0.0025	1.37e-07	Fasting insulin	TRUE	reported	BHHGRS	textfile	0.372	3	TRUE
rs3822072	G	A	G	A	-0.0092	-0.0211764	0.455	0.493667	FALSE	FALSE	FALSE	gly	0.493668	2264	0.470972	0.0293701	gly	0.0024	0.000119	Fasting insulin	TRUE	reported	BHHGRS	textfile	0.455	3	TRUE
rs459193	G	A	G	A	0.014	-0.0168011	0.783	0.7409	FALSE	FALSE	FALSE	gly	0.259101	2264	0.62156	0.0340304	gly	0.0027	6.57e-08	Fasting insulin	TRUE	reported	BHHGRS	textfile	0.217	3	TRUE
rs4846565	G	A	G	A	0.015	-0.0263974	0.69	0.691911	FALSE	FALSE	FALSE	gly	0.308089	2264	0.402395	0.0315189	gly	0.0026	2.01e-08	Fasting insulin	TRUE	reported	BHHGRS	textfile	0.31	3	TRUE
rs4865796	A	G	A	G	0.015	-0.00719678	0.708	0.692111	FALSE	FALSE	FALSE	gly	0.307888	2264	0.82049	0.0317121	gly	0.0026	2.09e-08	Fasting insulin	TRUE	reported	BHHGRS	textfile	0.292	3	TRUE
rs731839	A	G	A	G	-0.014	-0.0323839	0.659	0.652502	FALSE	FALSE	FALSE	gly	0.347498	2264	0.298332	0.0311306	gly	0.0026	1.72e-08	Fasting insulin	TRUE	reported	BHHGRS	textfile	0.341	3	TRUE

## Sheet: Gly_Ser
SNP	effect_allele.exposure	other_allele.exposure	effect_allele.outcome	other_allele.outcome	beta.exposure	beta.outcome	eaf.exposure	eaf.outcome	remove	palindromic	ambiguous	id.outcome	maf.outcome	samplesize.outcome	pval.outcome	se.outcome	outcome	se.exposure	pval.exposure	exposure	mr_keep.exposure	pval_origin.exposure	id.exposure	data_source.exposure	maf.exposure	action	mr_keep
rs10195252	C	T	C	T	-0.016	-0.0141497	0.442	0.406121	FALSE	FALSE	FALSE	Gly_Ser	0.406121	2265	0.641329	0.0303705	Gly_Ser	0.0026	4.87e-10	Fasting insulin	TRUE	reported	z4giDb	textfile	0.442	3	TRUE
rs17036328	T	C	T	C	0.015	0.0226127	0.903	0.84357	FALSE	FALSE	FALSE	Gly_Ser	0.15643	2265	0.576673	0.0405004	Gly_Ser	0.0036	1.92e-05	Fasting insulin	TRUE	reported	z4giDb	textfile	0.097	3	TRUE
rs2745353	T	C	T	C	0.014	0.0103732	0.55	0.520776	FALSE	FALSE	FALSE	Gly_Ser	0.479225	2265	0.721369	0.0290832	Gly_Ser	0.0025	5.48e-09	Fasting insulin	TRUE	reported	z4giDb	textfile	0.45	3	TRUE
rs2943645	C	T	C	T	-0.013	0.00169662	0.372	0.375057	FALSE	FALSE	FALSE	Gly_Ser	0.375056	2265	0.955406	0.0303372	Gly_Ser	0.0025	1.37e-07	Fasting insulin	TRUE	reported	z4giDb	textfile	0.372	3	TRUE
rs3822072	G	A	G	A	-0.0092	-0.0578985	0.455	0.49367	FALSE	FALSE	FALSE	Gly_Ser	0.493671	2265	0.0487992	0.0293691	Gly_Ser	0.0024	0.000119	Fasting insulin	TRUE	reported	z4giDb	textfile	0.455	3	TRUE
rs459193	G	A	G	A	0.014	0.0393771	0.783	0.741015	FALSE	FALSE	FALSE	Gly_Ser	0.258987	2265	0.247499	0.0340413	Gly_Ser	0.0027	6.57e-08	Fasting insulin	TRUE	reported	z4giDb	textfile	0.217	3	TRUE
rs4846565	G	A	G	A	0.015	-0.0198156	0.69	0.692047	FALSE	FALSE	FALSE	Gly_Ser	0.307953	2265	0.529851	0.0315369	Gly_Ser	0.0026	2.01e-08	Fasting insulin	TRUE	reported	z4giDb	textfile	0.31	3	TRUE
rs4865796	A	G	A	G	0.015	0.0135094	0.708	0.692026	FALSE	FALSE	FALSE	Gly_Ser	0.307973	2265	0.670334	0.0317311	Gly_Ser	0.0026	2.09e-08	Fasting insulin	TRUE	reported	z4giDb	textfile	0.292	3	TRUE
rs731839	A	G	A	G	-0.014	-0.030848	0.659	0.652214	FALSE	FALSE	FALSE	Gly_Ser	0.347786	2265	0.321752	0.0311256	Gly_Ser	0.0026	1.72e-08	Fasting insulin	TRUE	reported	z4giDb	textfile	0.341	3	TRUE

## Sheet: Phe
SNP	effect_allele.exposure	other_allele.exposure	effect_allele.outcome	other_allele.outcome	beta.exposure	beta.outcome	eaf.exposure	eaf.outcome	remove	palindromic	ambiguous	id.outcome	maf.outcome	samplesize.outcome	pval.outcome	se.outcome	outcome	se.exposure	pval.exposure	exposure	mr_keep.exposure	pval_origin.exposure	id.exposure	data_source.exposure	maf.exposure	action	mr_keep
rs10195252	C	T	C	T	-0.016	0.0307759	0.442	0.406121	FALSE	FALSE	FALSE	phe	0.406121	2265	0.313304	0.0305153	phe	0.0026	4.87e-10	Fasting insulin	TRUE	reported	IyL0yQ	textfile	0.442	3	TRUE
rs17036328	T	C	T	C	0.015	-0.0196323	0.903	0.84357	FALSE	FALSE	FALSE	phe	0.15643	2265	0.629605	0.0407015	phe	0.0036	1.92e-05	Fasting insulin	TRUE	reported	IyL0yQ	textfile	0.097	3	TRUE
rs2745353	T	C	T	C	0.014	0.0515149	0.55	0.520776	FALSE	FALSE	FALSE	phe	0.479225	2265	0.0779111	0.0292078	phe	0.0025	5.48e-09	Fasting insulin	TRUE	reported	IyL0yQ	textfile	0.45	3	TRUE
rs2943645	C	T	C	T	-0.013	-0.0124843	0.372	0.375057	FALSE	FALSE	FALSE	phe	0.375056	2265	0.682207	0.0304862	phe	0.0025	1.37e-07	Fasting insulin	TRUE	reported	IyL0yQ	textfile	0.372	3	TRUE
rs3822072	G	A	G	A	-0.0092	0.0231594	0.455	0.49367	FALSE	FALSE	FALSE	phe	0.493671	2265	0.433054	0.0295357	phe	0.0024	0.000119	Fasting insulin	TRUE	reported	IyL0yQ	textfile	0.455	3	TRUE
rs459193	G	A	G	A	0.014	-0.0477298	0.783	0.741015	FALSE	FALSE	FALSE	phe	0.258987	2265	0.163031	0.0342051	phe	0.0027	6.57e-08	Fasting insulin	TRUE	reported	IyL0yQ	textfile	0.217	3	TRUE
rs4846565	G	A	G	A	0.015	-0.00464855	0.69	0.692047	FALSE	FALSE	FALSE	phe	0.307953	2265	0.883411	0.0316956	phe	0.0026	2.01e-08	Fasting insulin	TRUE	reported	IyL0yQ	textfile	0.31	3	TRUE
rs4865796	A	G	A	G	0.015	0.0556989	0.708	0.692026	FALSE	FALSE	FALSE	phe	0.307973	2265	0.0806326	0.0318678	phe	0.0026	2.09e-08	Fasting insulin	TRUE	reported	IyL0yQ	textfile	0.292	3	TRUE
rs731839	A	G	A	G	-0.014	-0.00118232	0.659	0.652214	FALSE	FALSE	FALSE	phe	0.347786	2265	0.969858	0.0312864	phe	0.0026	1.72e-08	Fasting insulin	TRUE	reported	IyL0yQ	textfile	0.341	3	TRUE

## Sheet: Phe_Arg
SNP	effect_allele.exposure	other_allele.exposure	effect_allele.outcome	other_allele.outcome	beta.exposure	beta.outcome	eaf.exposure	eaf.outcome	remove	palindromic	ambiguous	id.outcome	maf.outcome	samplesize.outcome	pval.outcome	se.outcome	outcome	se.exposure	pval.exposure	exposure	mr_keep.exposure	pval_origin.exposure	id.exposure	data_source.exposure	maf.exposure	action	mr_keep
rs10195252	C	T	C	T	-0.016	0.0287054	0.442	0.406121	FALSE	FALSE	FALSE	Phe_Arg	0.406121	2265	0.346515	0.0304869	Phe_Arg	0.0026	4.87e-10	Fasting insulin	TRUE	reported	Xk49Ka	textfile	0.442	3	TRUE
rs17036328	T	C	T	C	0.015	0.0443623	0.903	0.84357	FALSE	FALSE	FALSE	Phe_Arg	0.15643	2265	0.275291	0.0406538	Phe_Arg	0.0036	1.92e-05	Fasting insulin	TRUE	reported	Xk49Ka	textfile	0.097	3	TRUE
rs2745353	T	C	T	C	0.014	0.0496214	0.55	0.520776	FALSE	FALSE	FALSE	Phe_Arg	0.479225	2265	0.0891817	0.0291811	Phe_Arg	0.0025	5.48e-09	Fasting insulin	TRUE	reported	Xk49Ka	textfile	0.45	3	TRUE
rs2943645	C	T	C	T	-0.013	-0.0345462	0.372	0.375057	FALSE	FALSE	FALSE	Phe_Arg	0.375056	2265	0.256685	0.0304494	Phe_Arg	0.0025	1.37e-07	Fasting insulin	TRUE	reported	Xk49Ka	textfile	0.372	3	TRUE
rs3822072	G	A	G	A	-0.0092	-0.0373483	0.455	0.49367	FALSE	FALSE	FALSE	Phe_Arg	0.493671	2265	0.205642	0.0295009	Phe_Arg	0.0024	0.000119	Fasting insulin	TRUE	reported	Xk49Ka	textfile	0.455	3	TRUE
rs459193	G	A	G	A	0.014	-0.0342106	0.783	0.741015	FALSE	FALSE	FALSE	Phe_Arg	0.258987	2265	0.316974	0.0341793	Phe_Arg	0.0027	6.57e-08	Fasting insulin	TRUE	reported	Xk49Ka	textfile	0.217	3	TRUE
rs4846565	G	A	G	A	0.015	-0.0121954	0.69	0.692047	FALSE	FALSE	FALSE	Phe_Arg	0.307953	2265	0.700165	0.0316642	Phe_Arg	0.0026	2.01e-08	Fasting insulin	TRUE	reported	Xk49Ka	textfile	0.31	3	TRUE
rs4865796	A	G	A	G	0.015	0.0563765	0.708	0.692026	FALSE	FALSE	FALSE	Phe_Arg	0.307973	2265	0.0767277	0.0318367	Phe_Arg	0.0026	2.09e-08	Fasting insulin	TRUE	reported	Xk49Ka	textfile	0.292	3	TRUE
rs731839	A	G	A	G	-0.014	-0.0640244	0.659	0.652214	FALSE	FALSE	FALSE	Phe_Arg	0.347786	2265	0.0404531	0.0312273	Phe_Arg	0.0026	1.72e-08	Fasting insulin	TRUE	reported	Xk49Ka	textfile	0.341	3	TRUE

## Sheet: Ser_Phe
SNP	effect_allele.exposure	other_allele.exposure	effect_allele.outcome	other_allele.outcome	beta.exposure	beta.outcome	eaf.exposure	eaf.outcome	remove	palindromic	ambiguous	id.outcome	maf.outcome	samplesize.outcome	pval.outcome	se.outcome	outcome	se.exposure	pval.exposure	exposure	mr_keep.exposure	pval_origin.exposure	id.exposure	data_source.exposure	maf.exposure	action	mr_keep
rs10195252	C	T	C	T	-0.016	0.00533845	0.442	0.406121	FALSE	FALSE	FALSE	Ser_Phe	0.406121	2265	0.857507	0.0297291	Ser_Phe	0.0026	4.87e-10	Fasting insulin	TRUE	reported	R19JcF	textfile	0.442	3	TRUE
rs17036328	T	C	T	C	0.015	0.0359964	0.903	0.84357	FALSE	FALSE	FALSE	Ser_Phe	0.15643	2265	0.363919	0.039639	Ser_Phe	0.0036	1.92e-05	Fasting insulin	TRUE	reported	R19JcF	textfile	0.097	3	TRUE
rs2745353	T	C	T	C	0.014	-0.0459811	0.55	0.520776	FALSE	FALSE	FALSE	Ser_Phe	0.479225	2265	0.106216	0.0284522	Ser_Phe	0.0025	5.48e-09	Fasting insulin	TRUE	reported	R19JcF	textfile	0.45	3	TRUE
rs2943645	C	T	C	T	-0.013	0.0818442	0.372	0.375057	FALSE	FALSE	FALSE	Ser_Phe	0.375056	2265	0.00581311	0.0296454	Ser_Phe	0.0025	1.37e-07	Fasting insulin	TRUE	reported	R19JcF	textfile	0.372	3	TRUE
rs3822072	G	A	G	A	-0.0092	0.0207979	0.455	0.49367	FALSE	FALSE	FALSE	Ser_Phe	0.493671	2265	0.4698	0.0287691	Ser_Phe	0.0024	0.000119	Fasting insulin	TRUE	reported	R19JcF	textfile	0.455	3	TRUE
rs459193	G	A	G	A	0.014	-0.0245548	0.783	0.741015	FALSE	FALSE	FALSE	Ser_Phe	0.258987	2265	0.461329	0.0333269	Ser_Phe	0.0027	6.57e-08	Fasting insulin	TRUE	reported	R19JcF	textfile	0.217	3	TRUE
rs4846565	G	A	G	A	0.015	-0.00539648	0.69	0.692047	FALSE	FALSE	FALSE	Ser_Phe	0.307953	2265	0.861252	0.0308722	Ser_Phe	0.0026	2.01e-08	Fasting insulin	TRUE	reported	R19JcF	textfile	0.31	3	TRUE
rs4865796	A	G	A	G	0.015	-0.0708997	0.708	0.692026	FALSE	FALSE	FALSE	Ser_Phe	0.307973	2265	0.0223915	0.0310252	Ser_Phe	0.0026	2.09e-08	Fasting insulin	TRUE	reported	R19JcF	textfile	0.292	3	TRUE
rs731839	A	G	A	G	-0.014	-0.0018382	0.659	0.652214	FALSE	FALSE	FALSE	Ser_Phe	0.347786	2265	0.951905	0.0304736	Ser_Phe	0.0026	1.72e-08	Fasting insulin	TRUE	reported	R19JcF	textfile	0.341	3	TRUE

## Sheet: Trp_Gln
SNP	effect_allele.exposure	other_allele.exposure	effect_allele.outcome	other_allele.outcome	beta.exposure	beta.outcome	eaf.exposure	eaf.outcome	remove	palindromic	ambiguous	id.outcome	maf.outcome	samplesize.outcome	pval.outcome	se.outcome	outcome	se.exposure	pval.exposure	exposure	mr_keep.exposure	pval_origin.exposure	id.exposure	data_source.exposure	maf.exposure	action	mr_keep
rs10195252	C	T	C	T	-0.016	0.0105894	0.442	0.406134	FALSE	FALSE	FALSE	Trp_Gln	0.406134	2260	0.724934	0.0300907	Trp_Gln	0.0026	4.87e-10	Fasting insulin	TRUE	reported	wNKY2f	textfile	0.442	3	TRUE
rs17036328	T	C	T	C	0.015	-0.0380902	0.903	0.843888	FALSE	FALSE	FALSE	Trp_Gln	0.156112	2260	0.34381	0.0402277	Trp_Gln	0.0036	1.92e-05	Fasting insulin	TRUE	reported	wNKY2f	textfile	0.097	3	TRUE
rs2745353	T	C	T	C	0.014	0.0172417	0.55	0.5206	FALSE	FALSE	FALSE	Trp_Gln	0.4794	2260	0.549652	0.0288143	Trp_Gln	0.0025	5.48e-09	Fasting insulin	TRUE	reported	wNKY2f	textfile	0.45	3	TRUE
rs2943645	C	T	C	T	-0.013	-0.0386195	0.372	0.375444	FALSE	FALSE	FALSE	Trp_Gln	0.375443	2260	0.199026	0.0300609	Trp_Gln	0.0025	1.37e-07	Fasting insulin	TRUE	reported	wNKY2f	textfile	0.372	3	TRUE
rs3822072	G	A	G	A	-0.0092	0.0182653	0.455	0.493877	FALSE	FALSE	FALSE	Trp_Gln	0.493878	2260	0.530591	0.0291219	Trp_Gln	0.0024	0.000119	Fasting insulin	TRUE	reported	wNKY2f	textfile	0.455	3	TRUE
rs459193	G	A	G	A	0.014	-0.0554658	0.783	0.741105	FALSE	FALSE	FALSE	Trp_Gln	0.258896	2260	0.10023	0.0337298	Trp_Gln	0.0027	6.57e-08	Fasting insulin	TRUE	reported	wNKY2f	textfile	0.217	3	TRUE
rs4846565	G	A	G	A	0.015	-0.00455165	0.69	0.691587	FALSE	FALSE	FALSE	Trp_Gln	0.308413	2260	0.884257	0.0312633	Trp_Gln	0.0026	2.01e-08	Fasting insulin	TRUE	reported	wNKY2f	textfile	0.31	3	TRUE
rs4865796	A	G	A	G	0.015	0.0158135	0.708	0.692008	FALSE	FALSE	FALSE	Trp_Gln	0.30799	2260	0.6151	0.0314462	Trp_Gln	0.0026	2.09e-08	Fasting insulin	TRUE	reported	wNKY2f	textfile	0.292	3	TRUE
rs731839	A	G	A	G	-0.014	-0.0373216	0.659	0.652772	FALSE	FALSE	FALSE	Trp_Gln	0.347228	2260	0.227073	0.0308886	Trp_Gln	0.0026	1.72e-08	Fasting insulin	TRUE	reported	wNKY2f	textfile	0.341	3	TRUE

## Sheet: Tyr_Trp
SNP	effect_allele.exposure	other_allele.exposure	effect_allele.outcome	other_allele.outcome	beta.exposure	beta.outcome	eaf.exposure	eaf.outcome	remove	palindromic	ambiguous	id.outcome	maf.outcome	samplesize.outcome	pval.outcome	se.outcome	outcome	se.exposure	pval.exposure	exposure	mr_keep.exposure	pval_origin.exposure	id.exposure	data_source.exposure	maf.exposure	action	mr_keep
rs10195252	C	T	C	T	-0.016	0.0134939	0.442	0.4063	FALSE	FALSE	FALSE	Tyr_Trp	0.4063	2264	0.653223	0.0300299	Tyr_Trp	0.0026	4.87e-10	Fasting insulin	TRUE	reported	BXIhc2	textfile	0.442	3	TRUE
rs17036328	T	C	T	C	0.015	0.0116937	0.903	0.843501	FALSE	FALSE	FALSE	Tyr_Trp	0.156499	2264	0.770272	0.0400394	Tyr_Trp	0.0036	1.92e-05	Fasting insulin	TRUE	reported	BXIhc2	textfile	0.097	3	TRUE
rs2745353	T	C	T	C	0.014	0.0246942	0.55	0.520785	FALSE	FALSE	FALSE	Tyr_Trp	0.479216	2264	0.39038	0.0287445	Tyr_Trp	0.0025	5.48e-09	Fasting insulin	TRUE	reported	BXIhc2	textfile	0.45	3	TRUE
rs2943645	C	T	C	T	-0.013	-0.0194831	0.372	0.375222	FALSE	FALSE	FALSE	Tyr_Trp	0.375222	2264	0.516021	0.0299928	Tyr_Trp	0.0025	1.37e-07	Fasting insulin	TRUE	reported	BXIhc2	textfile	0.372	3	TRUE
rs3822072	G	A	G	A	-0.0092	-0.0040956	0.455	0.493667	FALSE	FALSE	FALSE	Tyr_Trp	0.493668	2264	0.887917	0.0290559	Tyr_Trp	0.0024	0.000119	Fasting insulin	TRUE	reported	BXIhc2	textfile	0.455	3	TRUE
rs459193	G	A	G	A	0.014	-0.0112355	0.783	0.7409	FALSE	FALSE	FALSE	Tyr_Trp	0.259101	2264	0.738593	0.0336635	Tyr_Trp	0.0027	6.57e-08	Fasting insulin	TRUE	reported	BXIhc2	textfile	0.217	3	TRUE
rs4846565	G	A	G	A	0.015	-0.035249	0.69	0.691911	FALSE	FALSE	FALSE	Tyr_Trp	0.308089	2264	0.258297	0.0311742	Tyr_Trp	0.0026	2.01e-08	Fasting insulin	TRUE	reported	BXIhc2	textfile	0.31	3	TRUE
rs4865796	A	G	A	G	0.015	0.037635	0.708	0.692111	FALSE	FALSE	FALSE	Tyr_Trp	0.307888	2264	0.230224	0.0313597	Tyr_Trp	0.0026	2.09e-08	Fasting insulin	TRUE	reported	BXIhc2	textfile	0.292	3	TRUE
rs731839	A	G	A	G	-0.014	-0.028144	0.659	0.652502	FALSE	FALSE	FALSE	Tyr_Trp	0.347498	2264	0.360872	0.0307958	Tyr_Trp	0.0026	1.72e-08	Fasting insulin	TRUE	reported	BXIhc2	textfile	0.341	3	TRUE

## Sheet: Tyr_Met
SNP	effect_allele.exposure	other_allele.exposure	effect_allele.outcome	other_allele.outcome	beta.exposure	beta.outcome	eaf.exposure	eaf.outcome	remove	palindromic	ambiguous	id.outcome	maf.outcome	samplesize.outcome	pval.outcome	se.outcome	outcome	se.exposure	pval.exposure	exposure	mr_keep.exposure	pval_origin.exposure	id.exposure	data_source.exposure	maf.exposure	action	mr_keep
rs10195252	C	T	C	T	-0.016	-0.0346458	0.442	0.406176	FALSE	FALSE	FALSE	Tyr_Met	0.406176	2261	0.246093	0.0298621	Tyr_Met	0.0026	4.87e-10	Fasting insulin	TRUE	reported	xu83nH	textfile	0.442	3	TRUE
rs17036328	T	C	T	C	0.015	0.00234628	0.903	0.843515	FALSE	FALSE	FALSE	Tyr_Met	0.156485	2261	0.953051	0.0398467	Tyr_Met	0.0036	1.92e-05	Fasting insulin	TRUE	reported	xu83nH	textfile	0.097	3	TRUE
rs2745353	T	C	T	C	0.014	0.0374489	0.55	0.520591	FALSE	FALSE	FALSE	Tyr_Met	0.479409	2261	0.190452	0.0285949	Tyr_Met	0.0025	5.48e-09	Fasting insulin	TRUE	reported	xu83nH	textfile	0.45	3	TRUE
rs2943645	C	T	C	T	-0.013	-0.0391808	0.372	0.375499	FALSE	FALSE	FALSE	Tyr_Met	0.375498	2261	0.189303	0.0298398	Tyr_Met	0.0025	1.37e-07	Fasting insulin	TRUE	reported	xu83nH	textfile	0.372	3	TRUE
rs3822072	G	A	G	A	-0.0092	-0.00324629	0.455	0.49388	FALSE	FALSE	FALSE	Tyr_Met	0.493881	2261	0.910608	0.0289114	Tyr_Met	0.0024	0.000119	Fasting insulin	TRUE	reported	xu83nH	textfile	0.455	3	TRUE
rs459193	G	A	G	A	0.014	-0.00171705	0.783	0.74122	FALSE	FALSE	FALSE	Tyr_Met	0.258782	2261	0.959124	0.0334976	Tyr_Met	0.0027	6.57e-08	Fasting insulin	TRUE	reported	xu83nH	textfile	0.217	3	TRUE
rs4846565	G	A	G	A	0.015	-0.0147036	0.69	0.691724	FALSE	FALSE	FALSE	Tyr_Met	0.308276	2261	0.635626	0.0310277	Tyr_Met	0.0026	2.01e-08	Fasting insulin	TRUE	reported	xu83nH	textfile	0.31	3	TRUE
rs4865796	A	G	A	G	0.015	0.0282613	0.708	0.691923	FALSE	FALSE	FALSE	Tyr_Met	0.308075	2261	0.365288	0.0312101	Tyr_Met	0.0026	2.09e-08	Fasting insulin	TRUE	reported	xu83nH	textfile	0.292	3	TRUE
rs731839	A	G	A	G	-0.014	-0.0408729	0.659	0.652925	FALSE	FALSE	FALSE	Tyr_Met	0.347075	2261	0.182527	0.0306526	Tyr_Met	0.0026	1.72e-08	Fasting insulin	TRUE	reported	xu83nH	textfile	0.341	3	TRUE

## Sheet: xLeu_Met
SNP	effect_allele.exposure	other_allele.exposure	effect_allele.outcome	other_allele.outcome	beta.exposure	beta.outcome	eaf.exposure	eaf.outcome	remove	palindromic	ambiguous	id.outcome	maf.outcome	samplesize.outcome	pval.outcome	se.outcome	outcome	se.exposure	pval.exposure	exposure	mr_keep.exposure	pval_origin.exposure	id.exposure	data_source.exposure	maf.exposure	action	mr_keep
rs10195252	C	T	C	T	-0.016	-0.0166227	0.442	0.406259	FALSE	FALSE	FALSE	xLeu_Met	0.406259	2263	0.576381	0.0297493	xLeu_Met	0.0026	4.87e-10	Fasting insulin	TRUE	reported	UZmWKM	textfile	0.442	3	TRUE
rs17036328	T	C	T	C	0.015	-0.0192175	0.903	0.843432	FALSE	FALSE	FALSE	xLeu_Met	0.156568	2263	0.628102	0.0396673	xLeu_Met	0.0036	1.92e-05	Fasting insulin	TRUE	reported	UZmWKM	textfile	0.097	3	TRUE
rs2745353	T	C	T	C	0.014	0.0422002	0.55	0.520794	FALSE	FALSE	FALSE	xLeu_Met	0.479207	2263	0.138365	0.0284669	xLeu_Met	0.0025	5.48e-09	Fasting insulin	TRUE	reported	UZmWKM	textfile	0.45	3	TRUE
rs2943645	C	T	C	T	-0.013	-0.0931424	0.372	0.375167	FALSE	FALSE	FALSE	xLeu_Met	0.375166	2263	0.00170433	0.0296518	xLeu_Met	0.0025	1.37e-07	Fasting insulin	TRUE	reported	UZmWKM	textfile	0.372	3	TRUE
rs3822072	G	A	G	A	-0.0092	0.0170049	0.455	0.493664	FALSE	FALSE	FALSE	xLeu_Met	0.493665	2263	0.554708	0.0287824	xLeu_Met	0.0024	0.000119	Fasting insulin	TRUE	reported	UZmWKM	textfile	0.455	3	TRUE
rs459193	G	A	G	A	0.014	0.0463428	0.783	0.741007	FALSE	FALSE	FALSE	xLeu_Met	0.258995	2263	0.164674	0.0333408	xLeu_Met	0.0027	6.57e-08	Fasting insulin	TRUE	reported	UZmWKM	textfile	0.217	3	TRUE
rs4846565	G	A	G	A	0.015	0.0275831	0.69	0.691996	FALSE	FALSE	FALSE	xLeu_Met	0.308004	2263	0.371956	0.0308883	xLeu_Met	0.0026	2.01e-08	Fasting insulin	TRUE	reported	UZmWKM	textfile	0.31	3	TRUE
rs4865796	A	G	A	G	0.015	-7.65105e-05	0.708	0.692196	FALSE	FALSE	FALSE	xLeu_Met	0.307803	2263	0.998036	0.0310793	xLeu_Met	0.0026	2.09e-08	Fasting insulin	TRUE	reported	UZmWKM	textfile	0.292	3	TRUE
rs731839	A	G	A	G	-0.014	0.0056201	0.659	0.652569	FALSE	FALSE	FALSE	xLeu_Met	0.347431	2263	0.853895	0.0305156	xLeu_Met	0.0026	1.72e-08	Fasting insulin	TRUE	reported	UZmWKM	textfile	0.341	3	TRUE

## Sheet: Val_xLeu
SNP	effect_allele.exposure	other_allele.exposure	effect_allele.outcome	other_allele.outcome	beta.exposure	beta.outcome	eaf.exposure	eaf.outcome	remove	palindromic	ambiguous	id.outcome	maf.outcome	samplesize.outcome	pval.outcome	se.outcome	outcome	se.exposure	pval.exposure	exposure	mr_keep.exposure	pval_origin.exposure	id.exposure	data_source.exposure	maf.exposure	action	mr_keep
rs10195252	C	T	C	T	-0.016	-0.0231998	0.442	0.406272	FALSE	FALSE	FALSE	Val_xLeu	0.406272	2258	0.442927	0.030232	Val_xLeu	0.0026	4.87e-10	Fasting insulin	TRUE	reported	I1T9nX	textfile	0.442	3	TRUE
rs17036328	T	C	T	C	0.015	0.0432189	0.903	0.843971	FALSE	FALSE	FALSE	Val_xLeu	0.156029	2258	0.28512	0.0404239	Val_xLeu	0.0036	1.92e-05	Fasting insulin	TRUE	reported	I1T9nX	textfile	0.097	3	TRUE
rs2745353	T	C	T	C	0.014	-0.00946676	0.55	0.521062	FALSE	FALSE	FALSE	Val_xLeu	0.478939	2258	0.743876	0.0289711	Val_xLeu	0.0025	5.48e-09	Fasting insulin	TRUE	reported	I1T9nX	textfile	0.45	3	TRUE
rs2943645	C	T	C	T	-0.013	0.0524307	0.372	0.375112	FALSE	FALSE	FALSE	Val_xLeu	0.375111	2258	0.0827694	0.0302088	Val_xLeu	0.0025	1.37e-07	Fasting insulin	TRUE	reported	I1T9nX	textfile	0.372	3	TRUE
rs3822072	G	A	G	A	-0.0092	-0.0343074	0.455	0.493872	FALSE	FALSE	FALSE	Val_xLeu	0.493873	2258	0.241302	0.0292713	Val_xLeu	0.0024	0.000119	Fasting insulin	TRUE	reported	I1T9nX	textfile	0.455	3	TRUE
rs459193	G	A	G	A	0.014	-0.0267118	0.783	0.740876	FALSE	FALSE	FALSE	Val_xLeu	0.259125	2258	0.430891	0.0339064	Val_xLeu	0.0027	6.57e-08	Fasting insulin	TRUE	reported	I1T9nX	textfile	0.217	3	TRUE
rs4846565	G	A	G	A	0.015	-0.00881849	0.69	0.691314	FALSE	FALSE	FALSE	Val_xLeu	0.308686	2258	0.778957	0.0314147	Val_xLeu	0.0026	2.01e-08	Fasting insulin	TRUE	reported	I1T9nX	textfile	0.31	3	TRUE
rs4865796	A	G	A	G	0.015	-0.0297975	0.708	0.691736	FALSE	FALSE	FALSE	Val_xLeu	0.308263	2258	0.345715	0.0315942	Val_xLeu	0.0026	2.09e-08	Fasting insulin	TRUE	reported	I1T9nX	textfile	0.292	3	TRUE
rs731839	A	G	A	G	-0.014	0.0740557	0.659	0.652464	FALSE	FALSE	FALSE	Val_xLeu	0.347536	2258	0.0170246	0.0310123	Val_xLeu	0.0026	1.72e-08	Fasting insulin	TRUE	reported	I1T9nX	textfile	0.341	3	TRUE
