# Supplementary material for: Mendelian Randomization Study on Amino Acid Metabolism Suggests Tyrosine as Causal Trait for Type 2 Diabetes
Source: Nutrients. 2020 Dec 19;12(12):3890. doi: 10.3390/nu12123890 (PMC7766372; doi:10.3390/nu12123890)
Supplement: Supplementary file 1 [file nutrients-12-03890-s001.zip › Supplement s1/Supplement B/Table S15.xlsx]

## Sheet: Ser_EPIC
SNP	effect_allele.exposure	other_allele.exposure	effect_allele.outcome	other_allele.outcome	beta.exposure	beta.outcome	eaf.exposure	eaf.outcome	remove	palindromic	ambiguous	id.outcome	maf.outcome	samplesize.outcome	pval.outcome	se.outcome	outcome	se.exposure	pval.exposure	exposure	mr_keep.exposure	pval_origin.exposure	id.exposure	data_source.exposure	maf.exposure	action	mr_keep
rs10195252	C	T	C	T	-0.016	0.0311949	0.442	0.4063	FALSE	FALSE	FALSE	ser	0.4063	2264	0.3008	0.0301413	ser	0.0026	4.87e-10	Fasting insulin	TRUE	reported	3nFpam	textfile	0.442	3	TRUE
rs17036328	T	C	T	C	0.015	0.0190596	0.903	0.843501	FALSE	FALSE	FALSE	ser	0.156499	2264	0.635413	0.0401944	ser	0.0036	1.92e-05	Fasting insulin	TRUE	reported	3nFpam	textfile	0.097	3	TRUE
rs2745353	T	C	T	C	0.014	-0.00228347	0.55	0.520785	FALSE	FALSE	FALSE	ser	0.479216	2264	0.936945	0.0288614	ser	0.0025	5.48e-09	Fasting insulin	TRUE	reported	3nFpam	textfile	0.45	3	TRUE
rs2943645	C	T	C	T	-0.013	0.0705814	0.372	0.375222	FALSE	FALSE	FALSE	ser	0.375222	2264	0.0190234	0.0300761	ser	0.0025	1.37e-07	Fasting insulin	TRUE	reported	3nFpam	textfile	0.372	3	TRUE
rs3822072	G	A	G	A	-0.0092	0.0399677	0.455	0.493667	FALSE	FALSE	FALSE	ser	0.493668	2264	0.170585	0.0291573	ser	0.0024	0.000119	Fasting insulin	TRUE	reported	3nFpam	textfile	0.455	3	TRUE
rs459193	G	A	G	A	0.014	-0.064375	0.783	0.7409	FALSE	FALSE	FALSE	ser	0.259101	2264	0.0567308	0.0337686	ser	0.0027	6.57e-08	Fasting insulin	TRUE	reported	3nFpam	textfile	0.217	3	TRUE
rs4846565	G	A	G	A	0.015	-0.0093293	0.69	0.691911	FALSE	FALSE	FALSE	ser	0.308089	2264	0.765715	0.0313042	ser	0.0026	2.01e-08	Fasting insulin	TRUE	reported	3nFpam	textfile	0.31	3	TRUE
rs4865796	A	G	A	G	0.015	-0.023356	0.708	0.692111	FALSE	FALSE	FALSE	ser	0.307888	2264	0.458325	0.0314883	ser	0.0026	2.09e-08	Fasting insulin	TRUE	reported	3nFpam	textfile	0.292	3	TRUE
rs731839	A	G	A	G	-0.014	-0.00261609	0.659	0.652502	FALSE	FALSE	FALSE	ser	0.347498	2264	0.932584	0.0309217	ser	0.0026	1.72e-08	Fasting insulin	TRUE	reported	3nFpam	textfile	0.341	3	TRUE

## Sheet: Tyr_EPIC
SNP	effect_allele.exposure	other_allele.exposure	effect_allele.outcome	other_allele.outcome	beta.exposure	beta.outcome	eaf.exposure	eaf.outcome	remove	palindromic	ambiguous	id.outcome	maf.outcome	samplesize.outcome	pval.outcome	se.outcome	outcome	se.exposure	pval.exposure	exposure	mr_keep.exposure	pval_origin.exposure	id.exposure	data_source.exposure	maf.exposure	action	mr_keep
rs10195252	C	T	C	T	-0.016	0.0279172	0.442	0.4063	FALSE	FALSE	FALSE	tyr	0.4063	2264	0.354599	0.0301516	tyr	0.0026	4.87e-10	Fasting insulin	TRUE	reported	eB9D47	textfile	0.442	3	TRUE
rs17036328	T	C	T	C	0.015	0.00979565	0.903	0.843501	FALSE	FALSE	FALSE	tyr	0.156499	2264	0.807542	0.0402076	tyr	0.0036	1.92e-05	Fasting insulin	TRUE	reported	eB9D47	textfile	0.097	3	TRUE
rs2745353	T	C	T	C	0.014	0.0397742	0.55	0.520785	FALSE	FALSE	FALSE	tyr	0.479216	2264	0.168252	0.0288577	tyr	0.0025	5.48e-09	Fasting insulin	TRUE	reported	eB9D47	textfile	0.45	3	TRUE
rs2943645	C	T	C	T	-0.013	-0.00487688	0.372	0.375222	FALSE	FALSE	FALSE	tyr	0.375222	2264	0.871393	0.0301214	tyr	0.0025	1.37e-07	Fasting insulin	TRUE	reported	eB9D47	textfile	0.372	3	TRUE
rs3822072	G	A	G	A	-0.0092	0.0180491	0.455	0.493667	FALSE	FALSE	FALSE	tyr	0.493668	2264	0.536215	0.0291755	tyr	0.0024	0.000119	Fasting insulin	TRUE	reported	eB9D47	textfile	0.455	3	TRUE
rs459193	G	A	G	A	0.014	-0.031128	0.783	0.7409	FALSE	FALSE	FALSE	tyr	0.259101	2264	0.357166	0.0337993	tyr	0.0027	6.57e-08	Fasting insulin	TRUE	reported	eB9D47	textfile	0.217	3	TRUE
rs4846565	G	A	G	A	0.015	-0.036689	0.69	0.691911	FALSE	FALSE	FALSE	tyr	0.308089	2264	0.241318	0.0313044	tyr	0.0026	2.01e-08	Fasting insulin	TRUE	reported	eB9D47	textfile	0.31	3	TRUE
rs4865796	A	G	A	G	0.015	0.0400076	0.708	0.692111	FALSE	FALSE	FALSE	tyr	0.307888	2264	0.204044	0.0314901	tyr	0.0026	2.09e-08	Fasting insulin	TRUE	reported	eB9D47	textfile	0.292	3	TRUE
rs731839	A	G	A	G	-0.014	-0.0486296	0.659	0.652502	FALSE	FALSE	FALSE	tyr	0.347498	2264	0.115843	0.0309139	tyr	0.0026	1.72e-08	Fasting insulin	TRUE	reported	eB9D47	textfile	0.341	3	TRUE

## Sheet: Met_EPIC
SNP	effect_allele.exposure	other_allele.exposure	effect_allele.outcome	other_allele.outcome	beta.exposure	beta.outcome	eaf.exposure	eaf.outcome	remove	palindromic	ambiguous	id.outcome	maf.outcome	samplesize.outcome	pval.outcome	se.outcome	outcome	se.exposure	pval.exposure	exposure	mr_keep.exposure	pval_origin.exposure	id.exposure	data_source.exposure	maf.exposure	action	mr_keep
rs10195252	C	T	C	T	-0.016	0.0596707	0.442	0.406217	FALSE	FALSE	FALSE	met	0.406217	2262	0.0490197	0.0302976	met	0.0026	4.87e-10	Fasting insulin	TRUE	reported	QrjbCD	textfile	0.442	3	TRUE
rs17036328	T	C	T	C	0.015	0.00824901	0.903	0.843584	FALSE	FALSE	FALSE	met	0.156416	2262	0.838415	0.0404472	met	0.0036	1.92e-05	Fasting insulin	TRUE	reported	QrjbCD	textfile	0.097	3	TRUE
rs2745353	T	C	T	C	0.014	0.012544	0.55	0.520582	FALSE	FALSE	FALSE	met	0.479418	2262	0.665798	0.0290384	met	0.0025	5.48e-09	Fasting insulin	TRUE	reported	QrjbCD	textfile	0.45	3	TRUE
rs2943645	C	T	C	T	-0.013	0.028285	0.372	0.375333	FALSE	FALSE	FALSE	met	0.375332	2262	0.350504	0.03029	met	0.0025	1.37e-07	Fasting insulin	TRUE	reported	QrjbCD	textfile	0.372	3	TRUE
rs3822072	G	A	G	A	-0.0092	0.0236804	0.455	0.493661	FALSE	FALSE	FALSE	met	0.493662	2262	0.419593	0.0293338	met	0.0024	0.000119	Fasting insulin	TRUE	reported	QrjbCD	textfile	0.455	3	TRUE
rs459193	G	A	G	A	0.014	-0.0320226	0.783	0.741113	FALSE	FALSE	FALSE	met	0.258888	2262	0.346291	0.0339941	met	0.0027	6.57e-08	Fasting insulin	TRUE	reported	QrjbCD	textfile	0.217	3	TRUE
rs4846565	G	A	G	A	0.015	-0.0290025	0.69	0.69186	FALSE	FALSE	FALSE	met	0.30814	2262	0.35711	0.0314877	met	0.0026	2.01e-08	Fasting insulin	TRUE	reported	QrjbCD	textfile	0.31	3	TRUE
rs4865796	A	G	A	G	0.015	0.0199291	0.708	0.69206	FALSE	FALSE	FALSE	met	0.307939	2262	0.529366	0.0316803	met	0.0026	2.09e-08	Fasting insulin	TRUE	reported	QrjbCD	textfile	0.292	3	TRUE
rs731839	A	G	A	G	-0.014	-0.0179211	0.659	0.652637	FALSE	FALSE	FALSE	met	0.347364	2262	0.564526	0.0311014	met	0.0026	1.72e-08	Fasting insulin	TRUE	reported	QrjbCD	textfile	0.341	3	TRUE

## Sheet: Ser_Shin
SNP	effect_allele.exposure	other_allele.exposure	effect_allele.outcome	other_allele.outcome	beta.exposure	beta.outcome	eaf.exposure	eaf.outcome	remove	palindromic	ambiguous	id.outcome	chr	pos	se.outcome	samplesize.outcome	pval.outcome	outcome	originalname.outcome	outcome.deprecated	mr_keep.outcome	data_source.outcome	se.exposure	pval.exposure	exposure	mr_keep.exposure	pval_origin.exposure	id.exposure	data_source.exposure	maf.exposure	action	mr_keep
rs10195252	C	T	C	T	-0.016	0.0005	0.442	0.4057	FALSE	FALSE	FALSE	met-a-464	2	165513091	0.0023	7349	0.8365	Serine || id:met-a-464	Serine	Serine || ||	TRUE	igd	0.0026	4.87e-10	Fasting insulin	TRUE	reported	yZuCEJ	textfile	0.442	3	TRUE
rs17036328	T	C	T	C	0.015	-0.004	0.903	0.8737	FALSE	FALSE	FALSE	met-a-464	3	12390484	0.0031	7349	0.1908	Serine || id:met-a-464	Serine	Serine || ||	TRUE	igd	0.0036	1.92e-05	Fasting insulin	TRUE	reported	yZuCEJ	textfile	0.097	3	TRUE
rs2745353	T	C	T	C	0.014	-0.0017	0.55	0.5166	FALSE	FALSE	FALSE	met-a-464	6	127452935	0.0023	7349	0.4443	Serine || id:met-a-464	Serine	Serine || ||	TRUE	igd	0.0025	5.48e-09	Fasting insulin	TRUE	reported	yZuCEJ	textfile	0.45	3	TRUE
rs2943645	C	T	C	T	-0.013	0.0013	0.372	0.3544	FALSE	FALSE	FALSE	met-a-464	2	227099180	0.0023	7349	0.5646	Serine || id:met-a-464	Serine	Serine || ||	TRUE	igd	0.0025	1.37e-07	Fasting insulin	TRUE	reported	yZuCEJ	textfile	0.372	3	TRUE
rs3822072	G	A	G	A	-0.0092	0.0014	0.455	0.5382	FALSE	FALSE	FALSE	met-a-464	4	89741269	0.0023	7349	0.5347	Serine || id:met-a-464	Serine	Serine || ||	TRUE	igd	0.0024	0.000119	Fasting insulin	TRUE	reported	yZuCEJ	textfile	0.455	3	TRUE
rs459193	G	A	G	A	0.014	-0.0012	0.783	0.7605	FALSE	FALSE	FALSE	met-a-464	5	55806751	0.0024	7349	0.5992	Serine || id:met-a-464	Serine	Serine || ||	TRUE	igd	0.0027	6.57e-08	Fasting insulin	TRUE	reported	yZuCEJ	textfile	0.217	3	TRUE
rs4846565	G	A	G	A	0.015	-0.002	0.69	0.6811	FALSE	FALSE	FALSE	met-a-464	1	219722104	0.0023	7349	0.3987	Serine || id:met-a-464	Serine	Serine || ||	TRUE	igd	0.0026	2.01e-08	Fasting insulin	TRUE	reported	yZuCEJ	textfile	0.31	3	TRUE
rs4865796	A	G	A	G	0.015	0.0009	0.708	0.7065	FALSE	FALSE	FALSE	met-a-464	5	53272664	0.0023	7349	0.6863	Serine || id:met-a-464	Serine	Serine || ||	TRUE	igd	0.0026	2.09e-08	Fasting insulin	TRUE	reported	yZuCEJ	textfile	0.292	3	TRUE
rs731839	A	G	A	G	-0.014	-0.0007	0.659	0.6712	FALSE	FALSE	FALSE	met-a-464	19	33899065	0.0023	7349	0.7623	Serine || id:met-a-464	Serine	Serine || ||	TRUE	igd	0.0026	1.72e-08	Fasting insulin	TRUE	reported	yZuCEJ	textfile	0.341	3	TRUE

## Sheet: Phe_Shin
SNP	effect_allele.exposure	other_allele.exposure	effect_allele.outcome	other_allele.outcome	beta.exposure	beta.outcome	eaf.exposure	eaf.outcome	remove	palindromic	ambiguous	id.outcome	chr	pos	se.outcome	samplesize.outcome	pval.outcome	outcome	originalname.outcome	outcome.deprecated	mr_keep.outcome	data_source.outcome	se.exposure	pval.exposure	exposure	mr_keep.exposure	pval_origin.exposure	id.exposure	data_source.exposure	maf.exposure	action	mr_keep
rs10195252	C	T	C	T	-0.016	-0.0015	0.442	0.4061	FALSE	FALSE	FALSE	met-a-308	2	165513091	0.0012	7354	0.1943	Phenylalanine || id:met-a-308	Phenylalanine	Phenylalanine || ||	TRUE	igd	0.0026	4.87e-10	Fasting insulin	TRUE	reported	yZuCEJ	textfile	0.442	3	TRUE
rs17036328	T	C	T	C	0.015	-0.0005	0.903	0.87	FALSE	FALSE	FALSE	met-a-308	3	12390484	0.002	7354	0.8053	Phenylalanine || id:met-a-308	Phenylalanine	Phenylalanine || ||	TRUE	igd	0.0036	1.92e-05	Fasting insulin	TRUE	reported	yZuCEJ	textfile	0.097	3	TRUE
rs2745353	T	C	T	C	0.014	0.001	0.55	0.5172	FALSE	FALSE	FALSE	met-a-308	6	127452935	0.0012	7354	0.3976	Phenylalanine || id:met-a-308	Phenylalanine	Phenylalanine || ||	TRUE	igd	0.0025	5.48e-09	Fasting insulin	TRUE	reported	yZuCEJ	textfile	0.45	3	TRUE
rs2943645	C	T	C	T	-0.013	0	0.372	0.3545	FALSE	FALSE	FALSE	met-a-308	2	227099180	0.0012	7354	0.9801	Phenylalanine || id:met-a-308	Phenylalanine	Phenylalanine || ||	TRUE	igd	0.0025	1.37e-07	Fasting insulin	TRUE	reported	yZuCEJ	textfile	0.372	3	TRUE
rs3822072	G	A	G	A	-0.0092	-0.0003	0.455	0.5401	FALSE	FALSE	FALSE	met-a-308	4	89741269	0.0012	7354	0.799	Phenylalanine || id:met-a-308	Phenylalanine	Phenylalanine || ||	TRUE	igd	0.0024	0.000119	Fasting insulin	TRUE	reported	yZuCEJ	textfile	0.455	3	TRUE
rs459193	G	A	G	A	0.014	0	0.783	0.7614	FALSE	FALSE	FALSE	met-a-308	5	55806751	0.0012	7354	0.9872	Phenylalanine || id:met-a-308	Phenylalanine	Phenylalanine || ||	TRUE	igd	0.0027	6.57e-08	Fasting insulin	TRUE	reported	yZuCEJ	textfile	0.217	3	TRUE
rs4846565	G	A	G	A	0.015	-0.0014	0.69	0.6793	FALSE	FALSE	FALSE	met-a-308	1	219722104	0.0012	7354	0.2359	Phenylalanine || id:met-a-308	Phenylalanine	Phenylalanine || ||	TRUE	igd	0.0026	2.01e-08	Fasting insulin	TRUE	reported	yZuCEJ	textfile	0.31	3	TRUE
rs4865796	A	G	A	G	0.015	-0.0011	0.708	0.7077	FALSE	FALSE	FALSE	met-a-308	5	53272664	0.0012	7354	0.3703	Phenylalanine || id:met-a-308	Phenylalanine	Phenylalanine || ||	TRUE	igd	0.0026	2.09e-08	Fasting insulin	TRUE	reported	yZuCEJ	textfile	0.292	3	TRUE
rs731839	A	G	A	G	-0.014	-0.0003	0.659	0.6722	FALSE	FALSE	FALSE	met-a-308	19	33899065	0.0012	7354	0.8086	Phenylalanine || id:met-a-308	Phenylalanine	Phenylalanine || ||	TRUE	igd	0.0026	1.72e-08	Fasting insulin	TRUE	reported	yZuCEJ	textfile	0.341	3	TRUE

## Sheet: Tyr_Shin
SNP	effect_allele.exposure	other_allele.exposure	effect_allele.outcome	other_allele.outcome	beta.exposure	beta.outcome	eaf.exposure	eaf.outcome	remove	palindromic	ambiguous	id.outcome	chr	pos	se.outcome	samplesize.outcome	pval.outcome	outcome	originalname.outcome	outcome.deprecated	mr_keep.outcome	data_source.outcome	se.exposure	pval.exposure	exposure	mr_keep.exposure	pval_origin.exposure	id.exposure	data_source.exposure	maf.exposure	action	mr_keep
rs10195252	C	T	C	T	-0.016	-0.004	0.442	0.4062	FALSE	FALSE	FALSE	met-a-325	2	165513091	0.0016	7358	0.01213	Tyrosine || id:met-a-325	Tyrosine	Tyrosine || ||	TRUE	igd	0.0026	4.87e-10	Fasting insulin	TRUE	reported	HweOnu	textfile	0.442	3	TRUE
rs17036328	T	C	T	C	0.015	-0.002	0.903	0.8737	FALSE	FALSE	FALSE	met-a-325	3	12390484	0.0023	7358	0.3951	Tyrosine || id:met-a-325	Tyrosine	Tyrosine || ||	TRUE	igd	0.0036	1.92e-05	Fasting insulin	TRUE	reported	HweOnu	textfile	0.097	3	TRUE
rs2745353	T	C	T	C	0.014	0.0018	0.55	0.518	FALSE	FALSE	FALSE	met-a-325	6	127452935	0.0016	7358	0.2451	Tyrosine || id:met-a-325	Tyrosine	Tyrosine || ||	TRUE	igd	0.0025	5.48e-09	Fasting insulin	TRUE	reported	HweOnu	textfile	0.45	3	TRUE
rs2943645	C	T	C	T	-0.013	-0.0016	0.372	0.3544	FALSE	FALSE	FALSE	met-a-325	2	227099180	0.0016	7358	0.3242	Tyrosine || id:met-a-325	Tyrosine	Tyrosine || ||	TRUE	igd	0.0025	1.37e-07	Fasting insulin	TRUE	reported	HweOnu	textfile	0.372	3	TRUE
rs3822072	G	A	G	A	-0.0092	-0.0009	0.455	0.5415	FALSE	FALSE	FALSE	met-a-325	4	89741269	0.0016	7358	0.5525	Tyrosine || id:met-a-325	Tyrosine	Tyrosine || ||	TRUE	igd	0.0024	0.000119	Fasting insulin	TRUE	reported	HweOnu	textfile	0.455	3	TRUE
rs459193	G	A	G	A	0.014	0.0005	0.783	0.7621	FALSE	FALSE	FALSE	met-a-325	5	55806751	0.0017	7358	0.774901	Tyrosine || id:met-a-325	Tyrosine	Tyrosine || ||	TRUE	igd	0.0027	6.57e-08	Fasting insulin	TRUE	reported	HweOnu	textfile	0.217	3	TRUE
rs4846565	G	A	G	A	0.015	-0.0012	0.69	0.6782	FALSE	FALSE	FALSE	met-a-325	1	219722104	0.0016	7358	0.447	Tyrosine || id:met-a-325	Tyrosine	Tyrosine || ||	TRUE	igd	0.0026	2.01e-08	Fasting insulin	TRUE	reported	HweOnu	textfile	0.31	3	TRUE
rs4865796	A	G	A	G	0.015	-0.0008	0.708	0.7079	FALSE	FALSE	FALSE	met-a-325	5	53272664	0.0016	7358	0.611799	Tyrosine || id:met-a-325	Tyrosine	Tyrosine || ||	TRUE	igd	0.0026	2.09e-08	Fasting insulin	TRUE	reported	HweOnu	textfile	0.292	3	TRUE
rs731839	A	G	A	G	-0.014	-0.0005	0.659	0.6731	FALSE	FALSE	FALSE	met-a-325	19	33899065	0.0016	7358	0.749701	Tyrosine || id:met-a-325	Tyrosine	Tyrosine || ||	TRUE	igd	0.0026	1.72e-08	Fasting insulin	TRUE	reported	HweOnu	textfile	0.341	3	TRUE

## Sheet: Met_Shin
SNP	effect_allele.exposure	other_allele.exposure	effect_allele.outcome	other_allele.outcome	beta.exposure	beta.outcome	eaf.exposure	eaf.outcome	remove	palindromic	ambiguous	id.outcome	chr	pos	se.outcome	samplesize.outcome	pval.outcome	outcome	originalname.outcome	outcome.deprecated	mr_keep.outcome	data_source.outcome	se.exposure	pval.exposure	exposure	mr_keep.exposure	pval_origin.exposure	id.exposure	data_source.exposure	maf.exposure	action	mr_keep
rs10195252	C	T	C	T	-0.016	-0.0005	0.442	0.4049	FALSE	FALSE	FALSE	met-a-327	2	165513091	0.0015	7347	0.715201	Methionine || id:met-a-327	Methionine	Methionine || ||	TRUE	igd	0.0026	4.87e-10	Fasting insulin	TRUE	reported	HweOnu	textfile	0.442	3	TRUE
rs17036328	T	C	T	C	0.015	-0.0038	0.903	0.8754	FALSE	FALSE	FALSE	met-a-327	3	12390484	0.0016	7347	0.0213398	Methionine || id:met-a-327	Methionine	Methionine || ||	TRUE	igd	0.0036	1.92e-05	Fasting insulin	TRUE	reported	HweOnu	textfile	0.097	3	TRUE
rs2745353	T	C	T	C	0.014	-0.0009	0.55	0.5152	FALSE	FALSE	FALSE	met-a-327	6	127452935	0.0014	7347	0.512	Methionine || id:met-a-327	Methionine	Methionine || ||	TRUE	igd	0.0025	5.48e-09	Fasting insulin	TRUE	reported	HweOnu	textfile	0.45	3	TRUE
rs2943645	C	T	C	T	-0.013	-0.0017	0.372	0.3548	FALSE	FALSE	FALSE	met-a-327	2	227099180	0.0015	7347	0.2368	Methionine || id:met-a-327	Methionine	Methionine || ||	TRUE	igd	0.0025	1.37e-07	Fasting insulin	TRUE	reported	HweOnu	textfile	0.372	3	TRUE
rs3822072	G	A	G	A	-0.0092	-0.0004	0.455	0.5352	FALSE	FALSE	FALSE	met-a-327	4	89741269	0.0014	7347	0.791899	Methionine || id:met-a-327	Methionine	Methionine || ||	TRUE	igd	0.0024	0.000119	Fasting insulin	TRUE	reported	HweOnu	textfile	0.455	3	TRUE
rs459193	G	A	G	A	0.014	-0.0003	0.783	0.7589	FALSE	FALSE	FALSE	met-a-327	5	55806751	0.0015	7347	0.8303	Methionine || id:met-a-327	Methionine	Methionine || ||	TRUE	igd	0.0027	6.57e-08	Fasting insulin	TRUE	reported	HweOnu	textfile	0.217	3	TRUE
rs4846565	G	A	G	A	0.015	0.0012	0.69	0.6836	FALSE	FALSE	FALSE	met-a-327	1	219722104	0.0015	7347	0.4024	Methionine || id:met-a-327	Methionine	Methionine || ||	TRUE	igd	0.0026	2.01e-08	Fasting insulin	TRUE	reported	HweOnu	textfile	0.31	3	TRUE
rs4865796	A	G	A	G	0.015	-0.0019	0.708	0.7054	FALSE	FALSE	FALSE	met-a-327	5	53272664	0.0015	7347	0.1999	Methionine || id:met-a-327	Methionine	Methionine || ||	TRUE	igd	0.0026	2.09e-08	Fasting insulin	TRUE	reported	HweOnu	textfile	0.292	3	TRUE
rs731839	A	G	A	G	-0.014	-0.0009	0.659	0.6696	FALSE	FALSE	FALSE	met-a-327	19	33899065	0.0015	7347	0.5524	Methionine || id:met-a-327	Methionine	Methionine || ||	TRUE	igd	0.0026	1.72e-08	Fasting insulin	TRUE	reported	HweOnu	textfile	0.341	3	TRUE
