# Supplementary material for: Mendelian Randomization Study on Amino Acid Metabolism Suggests Tyrosine as Causal Trait for Type 2 Diabetes
Source: Nutrients. 2020 Dec 19;12(12):3890. doi: 10.3390/nu12123890 (PMC7766372; doi:10.3390/nu12123890)
Supplement: Supplementary file 1 [file nutrients-12-03890-s001.zip › Supplement s1/Supplement B/Table S2.xlsx]

## Sheet: Gly
SNP	effect_allele.exposure	other_allele.exposure	effect_allele.outcome	other_allele.outcome	beta.exposure	beta.outcome	eaf.exposure	eaf.outcome	remove	palindromic	ambiguous	id.outcome	se.outcome	pval.outcome	samplesize.outcome	outcome	mr_keep.outcome	pval_origin.outcome	data_source.outcome	rsID	chr_name	chrom_start	maf.exposure	samplesize.exposure	pval.exposure	se.exposure	exposure	id.exposure	action	mr_keep
14:101542105	A	C	A	C	-0.21812	-0.0019	0.201566	0.21	FALSE	FALSE	FALSE	z1FtE7	0.0081	0.81	231420	Type_2_Diabetes_Mahajan2018b	TRUE	reported	textfile	rs61992673	14	101542105	0.201566	2264	1.61739e-08	0.0384743	gly	AG3mAJ	3	TRUE
2:211498423	A	C	A	C	-0.149914	0.0018	0.367189	0.37	FALSE	FALSE	FALSE	z1FtE7	0.0066	0.79	231420	Type_2_Diabetes_Mahajan2018b	TRUE	reported	textfile	rs7607412	2	211498423	0.367188	2264	9.43781e-07	0.0304912	gly	AG3mAJ	3	TRUE
2:211540507	A	C	A	C	0.59211	-0.0041	0.31114	0.31	FALSE	FALSE	FALSE	z1FtE7	0.0068	0.55	231420	Type_2_Diabetes_Mahajan2018b	TRUE	reported	textfile	rs1047891	2	211540507	0.31114	2264	2.79056e-76	0.0308277	gly	AG3mAJ	3	TRUE
2:211543147	G	T	G	T	-0.309034	-0.0031	0.376277	0.4	FALSE	FALSE	FALSE	z1FtE7	0.0064	0.63	231420	Type_2_Diabetes_Mahajan2018b	TRUE	reported	textfile	rs7684	2	211543147	0.376277	2264	3.62199e-24	0.0301234	gly	AG3mAJ	3	TRUE
2:211547400	A	C	A	C	-0.295506	0.0066	0.383832	0.4	FALSE	FALSE	FALSE	z1FtE7	0.0064	0.31	231420	Type_2_Diabetes_Mahajan2018b	TRUE	reported	textfile	rs13386028	2	211547400	0.383831	2264	9.68146e-23	0.0297832	gly	AG3mAJ	3	TRUE
2:211557351	T	C	T	C	0.290342	-0.015	0.121385	0.13	FALSE	FALSE	FALSE	z1FtE7	0.0097	0.12	231420	Type_2_Diabetes_Mahajan2018b	TRUE	reported	textfile	rs17776067	2	211557351	0.121385	2264	1.46998e-10	0.0450954	gly	AG3mAJ	3	TRUE
2:211565535	C	A	C	A	0.337895	0.0095	0.295948	0.28	FALSE	FALSE	FALSE	z1FtE7	0.0071	0.18	231420	Type_2_Diabetes_Mahajan2018b	TRUE	reported	textfile	rs4673545	2	211565535	0.295948	2264	8.50698e-27	0.0311268	gly	AG3mAJ	3	TRUE
2:211573391	T	G	T	G	0.251202	0.004	0.615187	0.61	FALSE	FALSE	FALSE	z1FtE7	0.0065	0.54	231420	Type_2_Diabetes_Mahajan2018b	TRUE	reported	textfile	rs2216403	2	211573391	0.384813	2264	4.93003e-17	0.0297104	gly	AG3mAJ	3	TRUE
2:211580491	T	C	T	C	0.572195	0.021	0.0746807	0.064	FALSE	FALSE	FALSE	z1FtE7	0.014	0.13	231420	Type_2_Diabetes_Mahajan2018b	TRUE	reported	textfile	rs72946093	2	211580491	0.0746808	2264	1.58631e-20	0.0610184	gly	AG3mAJ	3	TRUE
2:211595331	C	G	C	G	-0.241964	-0.0004	0.169291	0.15	FALSE	TRUE	FALSE	z1FtE7	0.0091	0.96	231420	Type_2_Diabetes_Mahajan2018b	TRUE	reported	textfile	rs13011429	2	211595331	0.169291	2264	1.2566e-09	0.0396767	gly	AG3mAJ	3	FALSE
2:211641068	C	G	C	G	-0.277375	0.0017	0.17175	0.18	FALSE	TRUE	FALSE	z1FtE7	0.0084	0.84	231420	Type_2_Diabetes_Mahajan2018b	TRUE	reported	textfile	rs1990797	2	211641068	0.17175	2264	8.16362e-13	0.0385245	gly	AG3mAJ	3	FALSE
2:211661237	T	C	T	C	0.319532	0.011	0.275434	0.26	FALSE	FALSE	FALSE	z1FtE7	0.0073	0.15	231420	Type_2_Diabetes_Mahajan2018b	TRUE	reported	textfile	rs11680187	2	211661237	0.275434	2264	8.30299e-23	0.032153	gly	AG3mAJ	3	TRUE
2:211673442	C	G	C	G	-0.1755	-0.011	0.253134	0.25	FALSE	TRUE	FALSE	z1FtE7	0.0073	0.12	231420	Type_2_Diabetes_Mahajan2018b	TRUE	reported	textfile	rs35564529	2	211673442	0.253134	2264	1.93973e-07	0.0336126	gly	AG3mAJ	3	FALSE
2:211687158	G	T	G	T	0.144936	0.004	0.474617	0.45	FALSE	FALSE	FALSE	z1FtE7	0.0068	0.56	187437	Type_2_Diabetes_Mahajan2018b	TRUE	reported	textfile	rs12694211	2	211687158	0.474617	2264	9.14529e-07	0.0294414	gly	AG3mAJ	3	TRUE
2:211739710	C	T	C	T	0.27412	0.0078	0.283891	0.27	FALSE	FALSE	FALSE	z1FtE7	0.0072	0.28	231420	Type_2_Diabetes_Mahajan2018b	TRUE	reported	textfile	rs17678015	2	211739710	0.283891	2264	1.94596e-16	0.0330734	gly	AG3mAJ	3	TRUE
2:211740016	A	G	A	G	0.167025	-0.0004	0.623152	0.61	FALSE	FALSE	FALSE	z1FtE7	0.0064	0.95	231420	Type_2_Diabetes_Mahajan2018b	TRUE	reported	textfile	rs6726552	2	211740016	0.37685	2264	5.17211e-08	0.0305694	gly	AG3mAJ	3	TRUE

## Sheet: Gly_Ser
SNP	effect_allele.exposure	other_allele.exposure	effect_allele.outcome	other_allele.outcome	beta.exposure	beta.outcome	eaf.exposure	eaf.outcome	remove	palindromic	ambiguous	id.outcome	se.outcome	pval.outcome	samplesize.outcome	outcome	mr_keep.outcome	pval_origin.outcome	data_source.outcome	rsID	chr_name	chrom_start	maf.exposure	samplesize.exposure	pval.exposure	se.exposure	exposure	id.exposure	action	mr_keep
1:120208115	A	C	A	C	-0.231208	-0.0035	0.163282	0.18	FALSE	FALSE	FALSE	Z16dqC	0.0083	0.67	231420	Type_2_Diabetes_Mahajan2018b	TRUE	reported	textfile	rs9659196	1	120208115	0.163282	2265	8.94573e-09	0.0400615	Gly_Ser	XCOLLi	3	TRUE
1:120254506	G	A	G	A	-0.181919	-0.0004	0.612453	0.59	FALSE	FALSE	FALSE	Z16dqC	0.0065	0.95	231420	Type_2_Diabetes_Mahajan2018b	TRUE	reported	textfile	rs561931	1	120254506	0.387549	2265	2.28141e-09	0.0303161	Gly_Ser	XCOLLi	3	TRUE
1:120272477	C	T	C	T	-0.159824	0.0041	0.535757	0.54	FALSE	FALSE	FALSE	Z16dqC	0.0065	0.53	231420	Type_2_Diabetes_Mahajan2018b	TRUE	reported	textfile	rs523395	1	120272477	0.464244	2265	5.75475e-08	0.0293547	Gly_Ser	XCOLLi	3	TRUE
2:211534958	A	G	A	G	0.220024	-0.013	0.144225	0.16	FALSE	FALSE	FALSE	Z16dqC	0.0089	0.15	231420	Type_2_Diabetes_Mahajan2018b	TRUE	reported	textfile	rs12995914	2	211534958	0.144225	2265	4.09953e-07	0.0433184	Gly_Ser	XCOLLi	3	TRUE
2:211540507	A	C	A	C	0.500719	-0.0041	0.311003	0.31	FALSE	FALSE	FALSE	Z16dqC	0.0068	0.55	231420	Type_2_Diabetes_Mahajan2018b	TRUE	reported	textfile	rs1047891	2	211540507	0.311003	2265	7.57895e-54	0.0315545	Gly_Ser	XCOLLi	3	TRUE
2:211543147	G	T	G	T	-0.262617	-0.0031	0.376537	0.4	FALSE	FALSE	FALSE	Z16dqC	0.0064	0.63	231420	Type_2_Diabetes_Mahajan2018b	TRUE	reported	textfile	rs7684	2	211543147	0.376538	2265	8.68566e-18	0.0303194	Gly_Ser	XCOLLi	3	TRUE
2:211547400	A	C	A	C	-0.264325	0.0066	0.383883	0.4	FALSE	FALSE	FALSE	Z16dqC	0.0064	0.31	231420	Type_2_Diabetes_Mahajan2018b	TRUE	reported	textfile	rs13386028	2	211547400	0.383883	2265	2.05012e-18	0.0299342	Gly_Ser	XCOLLi	3	TRUE
2:211548674	G	A	G	A	0.297636	-0.011	0.126564	0.14	FALSE	FALSE	FALSE	Z16dqC	0.0094	0.24	231420	Type_2_Diabetes_Mahajan2018b	TRUE	reported	textfile	rs17775871	2	211548674	0.126564	2265	3.20407e-11	0.0446226	Gly_Ser	XCOLLi	3	TRUE
2:211565535	C	A	C	A	0.232194	0.0095	0.295817	0.28	FALSE	FALSE	FALSE	Z16dqC	0.0071	0.18	231420	Type_2_Diabetes_Mahajan2018b	TRUE	reported	textfile	rs4673545	2	211565535	0.295817	2265	2.65628e-13	0.0315695	Gly_Ser	XCOLLi	3	TRUE
2:211571627	C	T	C	T	0.206184	0.0031	0.616245	0.62	FALSE	FALSE	FALSE	Z16dqC	0.0065	0.64	231420	Type_2_Diabetes_Mahajan2018b	TRUE	reported	textfile	rs4673548	2	211571627	0.383756	2265	6.38862e-12	0.0298493	Gly_Ser	XCOLLi	3	TRUE
2:211580491	T	C	T	C	0.378491	0.021	0.0746478	0.064	FALSE	FALSE	FALSE	Z16dqC	0.014	0.13	231420	Type_2_Diabetes_Mahajan2018b	TRUE	reported	textfile	rs72946093	2	211580491	0.0746479	2265	1.02149e-09	0.0617243	Gly_Ser	XCOLLi	3	TRUE
2:211641068	C	G	C	G	-0.200494	0.0017	0.171674	0.18	FALSE	TRUE	FALSE	Z16dqC	0.0084	0.84	231420	Type_2_Diabetes_Mahajan2018b	TRUE	reported	textfile	rs1990797	2	211641068	0.171674	2265	2.50904e-07	0.0387592	Gly_Ser	XCOLLi	3	FALSE
2:211661237	T	C	T	C	0.275718	0.011	0.275313	0.26	FALSE	FALSE	FALSE	Z16dqC	0.0073	0.15	231420	Type_2_Diabetes_Mahajan2018b	TRUE	reported	textfile	rs11680187	2	211661237	0.275313	2265	2.79924e-17	0.0323504	Gly_Ser	XCOLLi	3	TRUE
2:211673049	A	G	A	G	-0.203392	-0.012	0.254452	0.26	FALSE	FALSE	FALSE	Z16dqC	0.0073	0.11	231420	Type_2_Diabetes_Mahajan2018b	TRUE	reported	textfile	rs13012874	2	211673049	0.254452	2265	1.44544e-09	0.0334769	Gly_Ser	XCOLLi	3	TRUE
2:211740016	A	G	A	G	0.159109	-0.0004	0.622876	0.61	FALSE	FALSE	FALSE	Z16dqC	0.0064	0.95	231420	Type_2_Diabetes_Mahajan2018b	TRUE	reported	textfile	rs6726552	2	211740016	0.377124	2265	2.15258e-07	0.030588	Gly_Ser	XCOLLi	3	TRUE
2:211748002	C	A	C	A	0.206308	0.0072	0.282842	0.27	FALSE	FALSE	FALSE	Z16dqC	0.0072	0.32	231420	Type_2_Diabetes_Mahajan2018b	TRUE	reported	textfile	rs12618979	2	211748002	0.282842	2265	7.6694e-10	0.0333932	Gly_Ser	XCOLLi	3	TRUE
3:125908310	T	C	T	C	0.148853	0.0087	0.458717	0.42	FALSE	FALSE	FALSE	Z16dqC	0.0064	0.18	231420	Type_2_Diabetes_Mahajan2018b	TRUE	reported	textfile	rs9851577	3	125908310	0.458717	2265	7.35879e-07	0.0299765	Gly_Ser	XCOLLi	3	TRUE
7:44188220	C	T	C	T	0.148781	0.039	0.507849	0.49	FALSE	FALSE	FALSE	Z16dqC	0.0064	1.9e-09	231420	Type_2_Diabetes_Mahajan2018b	TRUE	reported	textfile	rs2010825	7	44188220	0.492152	2265	5.77637e-07	0.0296794	Gly_Ser	XCOLLi	3	TRUE

## Sheet: Phe
SNP	effect_allele.exposure	other_allele.exposure	effect_allele.outcome	other_allele.outcome	beta.exposure	beta.outcome	eaf.exposure	eaf.outcome	remove	palindromic	ambiguous	id.outcome	se.outcome	pval.outcome	samplesize.outcome	outcome	mr_keep.outcome	pval_origin.outcome	data_source.outcome	rsID	chr_name	chrom_start	maf.exposure	samplesize.exposure	pval.exposure	se.exposure	exposure	id.exposure	action	mr_keep
19:2610628	C	T	C	T	0.243246	0.013	0.883294	0.89	FALSE	FALSE	FALSE	784I8k	0.011	0.25	231420	Type_2_Diabetes_Mahajan2018b	TRUE	reported	textfile	rs55940357	19	2610628	0.116704	2265	1.03219e-06	0.0496536	phe	emi5EO	3	TRUE

## Sheet: Phe_Arg
SNP	effect_allele.exposure	other_allele.exposure	effect_allele.outcome	other_allele.outcome	beta.exposure	beta.outcome	eaf.exposure	eaf.outcome	remove	palindromic	ambiguous	id.outcome	se.outcome	pval.outcome	samplesize.outcome	outcome	mr_keep.outcome	pval_origin.outcome	data_source.outcome	rsID	chr_name	chrom_start	maf.exposure	samplesize.exposure	pval.exposure	se.exposure	exposure	id.exposure	action	mr_keep
11:3856553	T	C	T	C	-0.153064	-0.0036	0.583331	0.57	FALSE	FALSE	FALSE	5oN50A	0.0065	0.58	231420	Type_2_Diabetes_Mahajan2018b	TRUE	reported	textfile	rs1451722	11	3856553	0.416669	2265	3.50688e-07	0.0299588	Phe_Arg	0bGoAB	3	TRUE
12:103242396	G	A	G	A	-0.168734	-0.01	0.595909	0.6	FALSE	FALSE	FALSE	5oN50A	0.0065	0.12	231420	Type_2_Diabetes_Mahajan2018b	TRUE	reported	textfile	rs1718309	12	103242396	0.404091	2265	3.44393e-08	0.0304768	Phe_Arg	0bGoAB	3	TRUE

## Sheet: Ser_Phe
SNP	effect_allele.exposure	other_allele.exposure	effect_allele.outcome	other_allele.outcome	beta.exposure	beta.outcome	eaf.exposure	eaf.outcome	remove	palindromic	ambiguous	id.outcome	se.outcome	pval.outcome	samplesize.outcome	outcome	mr_keep.outcome	pval_origin.outcome	data_source.outcome	rsID	chr_name	chrom_start	maf.exposure	samplesize.exposure	pval.exposure	se.exposure	exposure	id.exposure	action	mr_keep
1:120255126	G	A	G	A	0.176714	0.0013	0.688875	0.69	FALSE	FALSE	FALSE	wuZwCT	0.0068	0.85	231420	Type_2_Diabetes_Mahajan2018b	TRUE	reported	textfile	rs478093	1	120255126	0.311123	2265	1.2748e-08	0.0309456	Ser_Phe	U39dVC	3	TRUE
1:194106746	A	G	A	G	0.166887	0.0032	0.412035	0.39	FALSE	FALSE	FALSE	wuZwCT	0.007	0.65	231420	Type_2_Diabetes_Mahajan2018b	TRUE	reported	textfile	rs2992975	1	194106746	0.412034	2265	5.64593e-07	0.0332618	Ser_Phe	U39dVC	3	TRUE
11:17520786	G	C	G	C	-0.308278	0.0066	0.08105	0.08	FALSE	TRUE	FALSE	wuZwCT	0.013	0.62	231420	Type_2_Diabetes_Mahajan2018b	TRUE	reported	textfile	rs11024310	11	17520786	0.0810499	2265	9.82552e-07	0.0628031	Ser_Phe	U39dVC	3	FALSE
2:211540507	A	C	A	C	0.175942	-0.0041	0.311003	0.31	FALSE	FALSE	FALSE	wuZwCT	0.0068	0.55	231420	Type_2_Diabetes_Mahajan2018b	TRUE	reported	textfile	rs1047891	2	211540507	0.311003	2265	5.94733e-08	0.0323504	Ser_Phe	U39dVC	3	TRUE

## Sheet: Trp_Gln
SNP	effect_allele.exposure	other_allele.exposure	effect_allele.outcome	other_allele.outcome	beta.exposure	beta.outcome	eaf.exposure	eaf.outcome	remove	palindromic	ambiguous	id.outcome	se.outcome	pval.outcome	samplesize.outcome	outcome	mr_keep.outcome	pval_origin.outcome	data_source.outcome	rsID	chr_name	chrom_start	maf.exposure	samplesize.exposure	pval.exposure	se.exposure	exposure	id.exposure	action	mr_keep
12:64333645	A	G	A	G	0.177237	0.0023	0.307548	0.31	FALSE	FALSE	FALSE	jEXShz	0.0068	0.74	231420	Type_2_Diabetes_Mahajan2018b	TRUE	reported	textfile	rs7973936	12	64333645	0.307548	2260	3.07352e-08	0.0318961	Trp_Gln	LXRKzt	3	TRUE
14:73286300	C	T	C	T	-0.153096	0.0017	0.339173	0.33	FALSE	FALSE	FALSE	jEXShz	0.0067	0.8	231420	Type_2_Diabetes_Mahajan2018b	TRUE	reported	textfile	rs4903067	14	73286300	0.339172	2260	6.27605e-07	0.0306387	Trp_Gln	LXRKzt	3	TRUE

## Sheet: Tyr_Met
SNP	effect_allele.exposure	other_allele.exposure	effect_allele.outcome	other_allele.outcome	beta.exposure	beta.outcome	eaf.exposure	eaf.outcome	remove	palindromic	ambiguous	id.outcome	se.outcome	pval.outcome	samplesize.outcome	outcome	mr_keep.outcome	pval_origin.outcome	data_source.outcome	rsID	chr_name	chrom_start	maf.exposure	samplesize.exposure	pval.exposure	se.exposure	exposure	id.exposure	action	mr_keep
1:104337030	C	T	C	T	-0.183107	-0.024	0.197925	0.19	FALSE	FALSE	FALSE	pLpCVl	0.0083	0.0041	231420	Type_2_Diabetes_Mahajan2018b	TRUE	reported	textfile	rs12756904	1	104337030	0.197925	2261	1.07762e-06	0.0374427	Tyr_Met	ylBfhe	3	TRUE
16:58741949	C	T	C	T	-0.295246	-0.012	0.0848698	0.07	FALSE	FALSE	FALSE	pLpCVl	0.013	0.35	231420	Type_2_Diabetes_Mahajan2018b	TRUE	reported	textfile	rs72792419	16	58741949	0.0848699	2261	6.58758e-07	0.0591989	Tyr_Met	ylBfhe	3	TRUE
6:111542388	G	A	G	A	0.277516	-0.039	0.146596	0.15	FALSE	FALSE	FALSE	pLpCVl	0.0091	1.5e-05	231420	Type_2_Diabetes_Mahajan2018b	TRUE	reported	textfile	rs17606481	6	111542388	0.146596	2261	1.70429e-11	0.0410284	Tyr_Met	ylBfhe	3	TRUE
6:111742249	C	T	C	T	-0.157133	0.0049	0.633004	0.64	FALSE	FALSE	FALSE	pLpCVl	0.0064	0.45	231420	Type_2_Diabetes_Mahajan2018b	TRUE	reported	textfile	rs12214097	6	111742249	0.366996	2261	2.20612e-07	0.0302347	Tyr_Met	ylBfhe	3	TRUE

## Sheet: xLeu_Met
SNP	effect_allele.exposure	other_allele.exposure	effect_allele.outcome	other_allele.outcome	beta.exposure	beta.outcome	eaf.exposure	eaf.outcome	remove	palindromic	ambiguous	id.outcome	se.outcome	pval.outcome	samplesize.outcome	outcome	mr_keep.outcome	pval_origin.outcome	data_source.outcome	rsID	chr_name	chrom_start	maf.exposure	samplesize.exposure	pval.exposure	se.exposure	exposure	id.exposure	action	mr_keep
14:21491151	G	A	G	A	-0.254236	0.0079	0.114867	0.09	FALSE	FALSE	FALSE	3yN547	0.011	0.49	231420	Type_2_Diabetes_Mahajan2018b	TRUE	reported	textfile	rs1958029	14	21491151	0.114867	2263	1.84071e-07	0.0486013	xLeu_Met	uWIjbj	3	TRUE
4:89181841	G	A	G	A	0.146037	0.02	0.43584	0.41	FALSE	FALSE	FALSE	3yN547	0.0065	0.0027	231420	Type_2_Diabetes_Mahajan2018b	TRUE	reported	textfile	rs17789027	4	89181841	0.435841	2263	8.84638e-07	0.0296255	xLeu_Met	uWIjbj	3	TRUE
4:90942633	G	C	G	C	0.165251	0.0056	0.668325	0.65	FALSE	TRUE	FALSE	3yN547	0.0066	0.4	231420	Type_2_Diabetes_Mahajan2018b	TRUE	reported	textfile	rs12642299	4	90942633	0.331674	2263	6.15672e-08	0.0304195	xLeu_Met	uWIjbj	3	FALSE

## Sheet: Val_xLeu
SNP	effect_allele.exposure	other_allele.exposure	effect_allele.outcome	other_allele.outcome	beta.exposure	beta.outcome	eaf.exposure	eaf.outcome	remove	palindromic	ambiguous	id.outcome	se.outcome	pval.outcome	samplesize.outcome	outcome	mr_keep.outcome	pval_origin.outcome	data_source.outcome	rsID	chr_name	chrom_start	maf.exposure	samplesize.exposure	pval.exposure	se.exposure	exposure	id.exposure	action	mr_keep
19:51434353	C	T	C	T	0.153041	-0.0019	0.392419	0.4	FALSE	FALSE	FALSE	6ZXhdO	0.0067	0.78	231420	Type_2_Diabetes_Mahajan2018b	TRUE	reported	textfile	rs2456586	19	51434353	0.392418	2258	6.10859e-07	0.0305954	Val_xLeu	Sb6PT6	3	TRUE
