# Supplementary material for: Mendelian Randomization Study on Amino Acid Metabolism Suggests Tyrosine as Causal Trait for Type 2 Diabetes
Source: Nutrients. 2020 Dec 19;12(12):3890. doi: 10.3390/nu12123890 (PMC7766372; doi:10.3390/nu12123890)
Supplement: Supplementary file 1 [file nutrients-12-03890-s001.zip › Supplement s1/Supplement B/Table S5.xlsx]

## Sheet: Gly
SNP	effect_allele.exposure	other_allele.exposure	effect_allele.outcome	other_allele.outcome	beta.exposure	beta.outcome	eaf.exposure	eaf.outcome	remove	palindromic	ambiguous	id.outcome	se.outcome	pval.outcome	samplesize.outcome	outcome	mr_keep.outcome	pval_origin.outcome	data_source.outcome	pval.exposure	pos.exposure	samplesize.exposure	chr.exposure	se.exposure	id.exposure	rsID	exposure	mr_keep.exposure	pval_origin.exposure	data_source.exposure	action	mr_keep
2:211543055	C	T	C	T	0.076	-0.0036	0.292	0.31	FALSE	FALSE	FALSE	XL6p1R	0.007	0.61	231420	Type_2_Diabetes_Mahajan2018b	TRUE	reported	textfile	1.5813e-147	211543055	7356	2	0.0029	met-a-468	rs715	Glycine || id:met-a-468	TRUE	reported	igd	3	TRUE

## Sheet: Phe
SNP	effect_allele.exposure	other_allele.exposure	effect_allele.outcome	other_allele.outcome	beta.exposure	beta.outcome	eaf.exposure	eaf.outcome	remove	palindromic	ambiguous	id.outcome	se.outcome	pval.outcome	samplesize.outcome	outcome	mr_keep.outcome	pval_origin.outcome	data_source.outcome	chr.exposure	pos.exposure	samplesize.exposure	se.exposure	pval.exposure	id.exposure	rsID	exposure	mr_keep.exposure	pval_origin.exposure	data_source.exposure	action	mr_keep
12:103257308	C	T	C	T	-0.0075	-0.0096	0.5977	0.6	FALSE	FALSE	FALSE	fbsOKz	0.0065	0.14	231420	Type_2_Diabetes_Mahajan2018b	TRUE	reported	textfile	12	103257308	7354	0.0011	7.33669e-11	met-a-308	rs1718306	Phenylalanine || id:met-a-308	TRUE	reported	igd	3	TRUE

## Sheet: Trp
SNP	effect_allele.exposure	other_allele.exposure	effect_allele.outcome	other_allele.outcome	beta.exposure	beta.outcome	eaf.exposure	eaf.outcome	remove	palindromic	ambiguous	id.outcome	se.outcome	pval.outcome	samplesize.outcome	outcome	mr_keep.outcome	pval_origin.outcome	data_source.outcome	pval.exposure	samplesize.exposure	chr.exposure	pos.exposure	se.exposure	id.exposure	rsID	exposure	mr_keep.exposure	pval_origin.exposure	data_source.exposure	action	mr_keep
1:92236048	G	A	G	A	0.006	-0.02	0.385	0.38	FALSE	FALSE	FALSE	KrCQm8	0.0065	0.0019	231420	Type_2_Diabetes_Mahajan2018b	TRUE	reported	textfile	1.97301e-09	5592	1	92236048	0.001	met-a-304	rs284191	Tryptophan || id:met-a-304	TRUE	reported	igd	3	TRUE
10:54568664	A	G	A	G	-0.0049	-0.0017	0.6159	0.61	FALSE	FALSE	FALSE	KrCQm8	0.0064	0.79	231420	Type_2_Diabetes_Mahajan2018b	TRUE	reported	textfile	4.28697e-08	7355	10	54568664	0.0009	met-a-304	rs6480970	Tryptophan || id:met-a-304	TRUE	reported	igd	3	TRUE
11:116654435	T	C	T	C	0.0051	-0.011	0.4448	0.44	FALSE	FALSE	FALSE	KrCQm8	0.0064	0.074	231420	Type_2_Diabetes_Mahajan2018b	TRUE	reported	textfile	1.38299e-08	7355	11	116654435	0.0009	met-a-304	rs603446	Tryptophan || id:met-a-304	TRUE	reported	igd	3	TRUE
13:19596767	A	G	A	G	-0.005	-0.013	0.559	0.58	FALSE	FALSE	FALSE	KrCQm8	0.0064	0.049	231420	Type_2_Diabetes_Mahajan2018b	TRUE	reported	textfile	2.98497e-08	7355	13	19596767	0.0009	met-a-304	rs9511152	Tryptophan || id:met-a-304	TRUE	reported	igd	3	TRUE
16:54049153	C	T	C	T	-0.0051	-0.0088	0.3793	0.38	FALSE	FALSE	FALSE	KrCQm8	0.0065	0.18	231420	Type_2_Diabetes_Mahajan2018b	TRUE	reported	textfile	1.21199e-08	7355	16	54049153	0.0009	met-a-304	rs2111118	Tryptophan || id:met-a-304	TRUE	reported	igd	3	TRUE
2:11756260	C	T	C	T	0.005	0.0011	0.4623	0.46	FALSE	FALSE	FALSE	KrCQm8	0.0064	0.86	231420	Type_2_Diabetes_Mahajan2018b	TRUE	reported	textfile	4.15002e-08	7355	2	11756260	0.0009	met-a-304	rs7584842	Tryptophan || id:met-a-304	TRUE	reported	igd	3	TRUE
3:189809163	A	C	A	C	-0.005	-0.0022	0.3566	0.37	FALSE	FALSE	FALSE	KrCQm8	0.0065	0.74	231420	Type_2_Diabetes_Mahajan2018b	TRUE	reported	textfile	3.57396e-08	7355	3	189809163	0.0009	met-a-304	rs710580	Tryptophan || id:met-a-304	TRUE	reported	igd	3	TRUE
3:191855497	C	T	C	T	-0.005	-0.018	0.4213	0.42	FALSE	FALSE	FALSE	KrCQm8	0.0064	0.0066	231420	Type_2_Diabetes_Mahajan2018b	TRUE	reported	textfile	1.96902e-08	7355	3	191855497	0.0009	met-a-304	rs972459	Tryptophan || id:met-a-304	TRUE	reported	igd	3	TRUE
3:21062584	T	G	T	G	-0.0057	-0.012	0.6153	0.61	FALSE	FALSE	FALSE	KrCQm8	0.0065	0.064	231420	Type_2_Diabetes_Mahajan2018b	TRUE	reported	textfile	2.52e-10	7355	3	21062584	0.0009	met-a-304	rs4306882	Tryptophan || id:met-a-304	TRUE	reported	igd	3	TRUE
4:156808288	T	C	T	C	0.0062	-0.012	0.5542	0.57	FALSE	FALSE	FALSE	KrCQm8	0.0062	0.063	231420	Type_2_Diabetes_Mahajan2018b	TRUE	reported	textfile	8.94953e-12	7355	4	156808288	0.0009	met-a-304	rs13122250	Tryptophan || id:met-a-304	TRUE	reported	igd	3	TRUE
4:45956180	T	A	T	A	-0.0052	-0.0092	0.4648	0.47	FALSE	TRUE	TRUE	KrCQm8	0.0064	0.15	231420	Type_2_Diabetes_Mahajan2018b	TRUE	reported	textfile	7.99595e-09	7355	4	45956180	0.0009	met-a-304	rs4695138	Tryptophan || id:met-a-304	TRUE	reported	igd	3	FALSE
5:143193326	A	G	A	G	0.0058	0.0001	0.5803	0.58	FALSE	FALSE	FALSE	KrCQm8	0.0064	0.99	231420	Type_2_Diabetes_Mahajan2018b	TRUE	reported	textfile	1.58899e-10	7355	5	143193326	0.0009	met-a-304	rs1016522	Tryptophan || id:met-a-304	TRUE	reported	igd	3	TRUE
5:154010041	A	G	A	G	-0.005	0.0049	0.433	0.42	FALSE	FALSE	FALSE	KrCQm8	0.0066	0.46	231420	Type_2_Diabetes_Mahajan2018b	TRUE	reported	textfile	2.17601e-08	7355	5	154010041	0.0009	met-a-304	rs4958379	Tryptophan || id:met-a-304	TRUE	reported	igd	3	TRUE
5:172348594	G	C	G	C	-0.0052	-0.0098	0.3791	0.38	FALSE	TRUE	FALSE	KrCQm8	0.0065	0.13	231420	Type_2_Diabetes_Mahajan2018b	TRUE	reported	textfile	7.81808e-09	7355	5	172348594	0.0009	met-a-304	rs1559063	Tryptophan || id:met-a-304	TRUE	reported	igd	3	FALSE
5:62700867	G	A	G	A	-0.0049	0.0081	0.4673	0.48	FALSE	FALSE	FALSE	KrCQm8	0.0064	0.21	231420	Type_2_Diabetes_Mahajan2018b	TRUE	reported	textfile	4.98804e-08	7355	5	62700867	0.0009	met-a-304	rs4615256	Tryptophan || id:met-a-304	TRUE	reported	igd	3	TRUE
5:83527862	C	T	C	T	-0.005	-0.0006	0.4027	0.4	FALSE	FALSE	FALSE	KrCQm8	0.0064	0.93	231420	Type_2_Diabetes_Mahajan2018b	TRUE	reported	textfile	2.70701e-08	7355	5	83527862	0.0009	met-a-304	rs1373962	Tryptophan || id:met-a-304	TRUE	reported	igd	3	TRUE
6:111554822	G	C	G	C	0.0061	-0.023	0.4258	0.43	FALSE	TRUE	TRUE	KrCQm8	0.0064	0.00036	231420	Type_2_Diabetes_Mahajan2018b	TRUE	reported	textfile	1.07795e-11	7355	6	111554822	0.0009	met-a-304	rs6901004	Tryptophan || id:met-a-304	TRUE	reported	igd	3	FALSE
6:125636350	G	A	G	A	0.0056	0.007	0.4422	0.44	FALSE	FALSE	FALSE	KrCQm8	0.0067	0.3	231420	Type_2_Diabetes_Mahajan2018b	TRUE	reported	textfile	3.75301e-10	7355	6	125636350	0.0009	met-a-304	rs6935961	Tryptophan || id:met-a-304	TRUE	reported	igd	3	TRUE
7:14307031	G	A	G	A	0.0051	-0.0079	0.4075	0.41	FALSE	FALSE	FALSE	KrCQm8	0.0064	0.22	231420	Type_2_Diabetes_Mahajan2018b	TRUE	reported	textfile	1.185e-08	7355	7	14307031	0.0009	met-a-304	rs38271	Tryptophan || id:met-a-304	TRUE	reported	igd	3	TRUE
8:110753672	T	C	T	C	-0.0053	0.0088	0.5213	0.52	FALSE	FALSE	FALSE	KrCQm8	0.0064	0.17	231420	Type_2_Diabetes_Mahajan2018b	TRUE	reported	textfile	4.596e-09	7355	8	110753672	0.0009	met-a-304	rs7463805	Tryptophan || id:met-a-304	TRUE	reported	igd	3	TRUE

## Sheet: Tyr
SNP	effect_allele.exposure	other_allele.exposure	effect_allele.outcome	other_allele.outcome	beta.exposure	beta.outcome	eaf.exposure	eaf.outcome	remove	palindromic	ambiguous	id.outcome	se.outcome	pval.outcome	samplesize.outcome	outcome	mr_keep.outcome	pval_origin.outcome	data_source.outcome	samplesize.exposure	chr.exposure	pos.exposure	se.exposure	pval.exposure	id.exposure	rsID	exposure	mr_keep.exposure	pval_origin.exposure	data_source.exposure	action	mr_keep
1:154764715	T	C	T	C	-0.0096	0.013	0.2003	0.22	FALSE	FALSE	FALSE	hE5qoZ	0.0077	0.091	231420	Type_2_Diabetes_Mahajan2018b	TRUE	reported	textfile	7358	1	154764715	0.0017	2.18902e-08	met-a-325	rs12728678	Tyrosine || id:met-a-325	TRUE	reported	igd	3	TRUE
16:71603912	A	C	A	C	0.0102	-0.0057	0.6543	0.63	FALSE	FALSE	FALSE	hE5qoZ	0.0066	0.39	231420	Type_2_Diabetes_Mahajan2018b	TRUE	reported	textfile	7358	16	71603912	0.0016	2.81799e-10	met-a-325	rs172650	Tyrosine || id:met-a-325	TRUE	reported	igd	3	TRUE
6:111424015	T	C	T	C	-0.0121	0.029	0.7059	0.7	FALSE	FALSE	FALSE	hE5qoZ	0.007	4.9e-05	231420	Type_2_Diabetes_Mahajan2018b	TRUE	reported	textfile	7358	6	111424015	0.0016	6.54034e-14	met-a-325	rs9400467	Tyrosine || id:met-a-325	TRUE	reported	igd	3	TRUE

## Sheet: Met
SNP	effect_allele.exposure	other_allele.exposure	effect_allele.outcome	other_allele.outcome	beta.exposure	beta.outcome	eaf.exposure	eaf.outcome	remove	palindromic	ambiguous	id.outcome	se.outcome	pval.outcome	samplesize.outcome	outcome	mr_keep.outcome	pval_origin.outcome	data_source.outcome	se.exposure	pos.exposure	pval.exposure	chr.exposure	samplesize.exposure	id.exposure	rsID	exposure	mr_keep.exposure	pval_origin.exposure	data_source.exposure	action	mr_keep
1:213646566	C	T	C	T	-0.0094	0.011	0.8676	0.86	FALSE	FALSE	FALSE	cfM5Q9	0.0094	0.22	231420	Type_2_Diabetes_Mahajan2018b	TRUE	reported	textfile	0.0017	213646566	4.97004e-08	1	7347	met-a-327	rs320485	Methionine || id:met-a-327	TRUE	reported	igd	3	TRUE

## Sheet: Val
SNP	effect_allele.exposure	other_allele.exposure	effect_allele.outcome	other_allele.outcome	beta.exposure	beta.outcome	eaf.exposure	eaf.outcome	remove	palindromic	ambiguous	id.outcome	se.outcome	pval.outcome	samplesize.outcome	outcome	mr_keep.outcome	pval_origin.outcome	data_source.outcome	pval.exposure	samplesize.exposure	pos.exposure	se.exposure	chr.exposure	id.exposure	rsID	exposure	mr_keep.exposure	pval_origin.exposure	data_source.exposure	action	mr_keep
4:89226422	C	T	C	T	0.0081	0.02	0.5423	0.53	FALSE	FALSE	FALSE	Wy6sYr	0.0062	0.0012	231420	Type_2_Diabetes_Mahajan2018b	TRUE	reported	textfile	2.558e-12	7359	89226422	0.0012	4	met-a-351	rs1440581	Valine || id:met-a-351	TRUE	reported	igd	3	TRUE

## Sheet: Leu
SNP	effect_allele.exposure	other_allele.exposure	effect_allele.outcome	other_allele.outcome	beta.exposure	beta.outcome	eaf.exposure	eaf.outcome	remove	palindromic	ambiguous	id.outcome	se.outcome	pval.outcome	samplesize.outcome	outcome	mr_keep.outcome	pval_origin.outcome	data_source.outcome	pos.exposure	se.exposure	chr.exposure	samplesize.exposure	pval.exposure	id.exposure	rsID	exposure	mr_keep.exposure	pval_origin.exposure	data_source.exposure	action	mr_keep
1:88516267	G	A	G	A	-0.0053	-0.0018	0.3809	0.39	FALSE	FALSE	FALSE	lCKrI0	0.0066	0.79	231420	Type_2_Diabetes_Mahajan2018b	TRUE	reported	textfile	88516267	0.0009	1	7351	2.87998e-09	met-a-306	rs10923016	Leucine || id:met-a-306	TRUE	reported	igd	3	TRUE
11:88476191	G	A	G	A	0.005	0.0072	0.5487	0.56	FALSE	FALSE	FALSE	lCKrI0	0.0064	0.26	231109	Type_2_Diabetes_Mahajan2018b	TRUE	reported	textfile	88476191	0.0009	11	7351	2.40099e-08	met-a-306	rs1871053	Leucine || id:met-a-306	TRUE	reported	igd	3	TRUE
13:35112824	C	T	C	T	0.005	-0.0007	0.3471	0.35	FALSE	FALSE	FALSE	lCKrI0	0.0067	0.92	231420	Type_2_Diabetes_Mahajan2018b	TRUE	reported	textfile	35112824	0.0009	13	7351	3.40001e-08	met-a-306	rs9541214	Leucine || id:met-a-306	TRUE	reported	igd	3	TRUE
2:11756260	C	T	C	T	0.0051	0.0011	0.4621	0.46	FALSE	FALSE	FALSE	lCKrI0	0.0064	0.86	231420	Type_2_Diabetes_Mahajan2018b	TRUE	reported	textfile	11756260	0.0009	2	7351	1.892e-08	met-a-306	rs7584842	Leucine || id:met-a-306	TRUE	reported	igd	3	TRUE
2:228093883	C	A	C	A	0.0052	0.0013	0.3733	0.38	FALSE	FALSE	FALSE	lCKrI0	0.0065	0.84	231420	Type_2_Diabetes_Mahajan2018b	TRUE	reported	textfile	228093883	0.0009	2	7351	1.153e-08	met-a-306	rs6735596	Leucine || id:met-a-306	TRUE	reported	igd	3	TRUE
2:23179531	C	T	C	T	-0.0051	-0.0072	0.4239	0.41	FALSE	FALSE	FALSE	lCKrI0	0.0064	0.26	231420	Type_2_Diabetes_Mahajan2018b	TRUE	reported	textfile	23179531	0.0009	2	7351	1.45399e-08	met-a-306	rs6737109	Leucine || id:met-a-306	TRUE	reported	igd	3	TRUE
3:100767398	A	G	A	G	-0.006	-0.0024	0.44	0.45	FALSE	FALSE	FALSE	lCKrI0	0.0064	0.71	231420	Type_2_Diabetes_Mahajan2018b	TRUE	reported	textfile	100767398	0.001	3	5589	1.97301e-09	met-a-306	rs2713737	Leucine || id:met-a-306	TRUE	reported	igd	3	TRUE
3:131726722	A	G	A	G	0.0053	0.011	0.6479	0.65	FALSE	FALSE	FALSE	lCKrI0	0.0066	0.1	231420	Type_2_Diabetes_Mahajan2018b	TRUE	reported	textfile	131726722	0.0009	3	7351	1.02101e-08	met-a-306	rs7647029	Leucine || id:met-a-306	TRUE	reported	igd	3	TRUE
4:140134659	T	G	T	G	0.0049	0.0033	0.5169	0.53	FALSE	FALSE	FALSE	lCKrI0	0.0063	0.6	231420	Type_2_Diabetes_Mahajan2018b	TRUE	reported	textfile	140134659	0.0009	4	7351	4.65104e-08	met-a-306	rs6820313	Leucine || id:met-a-306	TRUE	reported	igd	3	TRUE
4:167390955	T	G	T	G	-0.0051	0.015	0.5152	0.52	FALSE	FALSE	FALSE	lCKrI0	0.0064	0.017	231420	Type_2_Diabetes_Mahajan2018b	TRUE	reported	textfile	167390955	0.0009	4	7351	1.18201e-08	met-a-306	rs6820011	Leucine || id:met-a-306	TRUE	reported	igd	3	TRUE
4:89226422	C	T	C	T	0.0081	0.02	0.5408	0.53	FALSE	FALSE	FALSE	lCKrI0	0.0062	0.0012	231420	Type_2_Diabetes_Mahajan2018b	TRUE	reported	textfile	89226422	0.0009	4	7351	1.44112e-19	met-a-306	rs1440581	Leucine || id:met-a-306	TRUE	reported	igd	3	TRUE
6:45545851	A	G	A	G	-0.0049	-0.016	0.4838	0.48	FALSE	FALSE	FALSE	lCKrI0	0.0064	0.014	231420	Type_2_Diabetes_Mahajan2018b	TRUE	reported	textfile	45545851	0.0009	6	7351	4.74602e-08	met-a-306	rs7740614	Leucine || id:met-a-306	TRUE	reported	igd	3	TRUE
