# Supplementary material for: Mendelian Randomization Study on Amino Acid Metabolism Suggests Tyrosine as Causal Trait for Type 2 Diabetes
Source: Nutrients. 2020 Dec 19;12(12):3890. doi: 10.3390/nu12123890 (PMC7766372; doi:10.3390/nu12123890)
Supplement: Supplementary file 1 [file nutrients-12-03890-s001.zip › Supplement s1/Supplement B/Table S7.xlsx]

## Sheet: MVMR
SNP	beta.Trp	beta.Leu	beta.Phe	beta.Ile	beta.Tyr	beta.Val	beta.Gly	se.Trp	se.Leu	se.Phe	se.Ile	se.Tyr	se.Val	se.Gly	beta.T2DM	Se.T2DM
rs1016522	0.0058	0.0017	0.0012	0.0014	0.0042	0.0007	0	0.0009	0.0009	0.0012	0.0016	0.0016	0.0012	0.0024	0.0001	0.0064
rs12728678	-0.0053	-0.0031	-0.0021	-0.0038	-0.0096	-0.0057	0.0019	0.0016	0.0016	0.0013	0.0017	0.0017	0.0019	0.0032	0.013	0.0077
rs13122250	0.0062	0.0004	0.0001	0.0003	0.0005	0.0002	-0.0007	0.0009	0.0009	0.0012	0.0016	0.0016	0.0012	0.0024	-0.012	0.0062
rs1373962	-0.005	-0.0027	-0.0037	-0.005	-0.0038	-0.0022	0.001	0.0009	0.0009	0.0012	0.0016	0.0016	0.0012	0.0024	-0.0006	0.0064
rs1440581	-0.0007	0.0081	0	0.0081	0.0007	0.0081	-0.0021	0.0009	0.0009	0.0011	0.0015	0.0016	0.0012	0.0024	0.02	0.0062
rs1718306	-0.0008	-0.0004	-0.0075	-0.0011	-0.0026	-0.0012	0.0014	0.0009	0.0009	0.0011	0.0016	0.0016	0.0012	0.0024	-0.0096	0.0065
rs172650	0.0008	0.0014	0.0028	-0.0002	0.0102	0.001	0.0018	0.0015	0.0015	0.0012	0.0016	0.0016	0.0012	0.0029	-0.0057	0.0066
rs1871053	0.0044	0.005	0.0028	0.0057	0.0051	0.0036	0.0008	0.0009	0.0009	0.0012	0.0016	0.0016	0.0012	0.0024	0.0072	0.0064
rs2111118	-0.0051	0.0002	-0.0003	0.0015	-0.0022	0.0011	-0.0029	0.0009	0.0009	0.0012	0.0016	0.0016	0.0012	0.0024	-0.0088	0.0065
rs2713737	-0.003	-0.006	-0.002	-0.006	-0.005	-0.004	0.002	0.001	0.001	0.0015	0.002	0.002	0.0015	0.003	-0.0024	0.0064
rs284191	0.006	0.003	0.003	0.002	0.007	0.003	-0.004	0.001	0.001	0.0015	0.002	0.002	0.0015	0.003	-0.02	0.0065
rs38271	0.0051	0.0019	0.0025	0.004	0.0032	0.0029	0.0011	0.0009	0.0009	0.0012	0.0016	0.0016	0.0012	0.0024	-0.0079	0.0064
rs4306882	-0.0057	-0.002	-0.002	-0.0025	-0.0054	-0.0021	0.0013	0.0009	0.0009	0.0012	0.0016	0.0016	0.0012	0.0025	-0.012	0.0065
rs4615256	-0.0049	-0.0033	-0.0023	-0.0012	-0.0013	-0.0012	0.0011	0.0009	0.0009	0.0012	0.0016	0.0016	0.0012	0.0024	0.0081	0.0064
rs4958379	-0.005	0.0002	-0.0015	-0.0001	-0.0011	-0.0005	-0.0004	0.0009	0.0009	0.0012	0.0016	0.0016	0.0012	0.0024	0.0049	0.0066
rs603446	0.0051	0.003	0.002	0.0025	0.002	0.0018	0.0012	0.0009	0.0009	0.0012	0.0016	0.0016	0.0012	0.0024	-0.011	0.0064
rs6480970	-0.0049	-0.0021	-0.0009	-0.0013	-0.0031	-0.002	0.0021	0.0009	0.0009	0.0012	0.0016	0.0016	0.0012	0.0024	-0.0017	0.0064
rs6735596	0.0038	0.0052	0.0042	0.0037	0.0061	0.0034	0.0035	0.0009	0.0009	0.0012	0.0016	0.0016	0.0012	0.0025	0.0013	0.0065
rs6737109	-0.0012	-0.0051	-0.0027	-0.0034	-0.0004	-0.0014	-0.0041	0.0014	0.0009	0.0012	0.0016	0.0016	0.0012	0.0024	-0.0072	0.0064
rs6820011	-0.002	-0.0051	-0.0015	-0.0027	-0.0032	-0.0027	0.0005	0.0009	0.0009	0.0011	0.0015	0.0016	0.0012	0.0024	0.015	0.0064
rs6820313	0.0011	0.0049	0.0026	0.0052	0.0029	0.0038	0.0016	0.0009	0.0009	0.0011	0.0015	0.0016	0.0012	0.0024	0.0033	0.0063
rs6935961	0.0056	0.0012	0.0016	0.0021	0.003	0.0019	-0.0007	0.0009	0.0009	0.0012	0.0016	0.0016	0.0012	0.0024	0.007	0.0067
rs710580	-0.005	-0.0026	-0.0028	-0.003	-0.0018	-0.0029	0.0015	0.0009	0.0009	0.0012	0.0016	0.0016	0.0012	0.0025	-0.0022	0.0065
rs715	-0.0011	-0.0031	-0.0032	-0.002	-0.0012	-0.0031	0.076	0.0015	0.0015	0.0012	0.0016	0.0016	0.0017	0.0029	-0.0036	0.007
rs7463805	-0.0053	-0.0011	-0.0023	-0.001	-0.003	-0.0012	-0.0037	0.0009	0.0009	0.0012	0.0016	0.0016	0.0012	0.0024	0.0088	0.0064
rs7584842	0.005	0.0051	0.0025	0.0032	0.0033	0.0027	0.0003	0.0009	0.0009	0.0012	0.0016	0.0016	0.0012	0.0024	0.0011	0.0064
rs7647029	0.002	0.0053	0.0027	0.005	0.0022	0.0034	-0.0033	0.0015	0.0009	0.0012	0.0016	0.0017	0.0012	0.0025	0.011	0.0066
rs7740614	-0.0031	-0.0049	-0.0026	-0.0023	-0.0003	-0.0018	-0.0029	0.0009	0.0009	0.0011	0.0015	0.0016	0.0012	0.0024	-0.016	0.0064
rs9400467	-0.005	0.0016	-0.0017	0.0004	-0.0121	0	-0.0047	0.0015	0.0015	0.0012	0.0016	0.0016	0.0012	0.0025	0.029	0.007
rs9511152	-0.005	-0.0007	-0.002	-0.0008	-0.0038	-0.0021	-0.0012	0.0009	0.0009	0.0012	0.0016	0.0016	0.0012	0.0024	-0.013	0.0064
rs9541214	0.0042	0.005	0.0021	0.0044	0.0014	0.0036	-0.0052	0.0009	0.0009	0.0012	0.0016	0.0016	0.0012	0.0024	-0.0007	0.0067
rs972459	-0.005	0.0008	-0.0002	-0.0009	-0.0026	-0.0008	-0.0009	0.0009	0.0009	0.0011	0.0015	0.0016	0.0012	0.0024	-0.018	0.0064
