# Supplementary material for: Mendelian Randomization Study on Amino Acid Metabolism Suggests Tyrosine as Causal Trait for Type 2 Diabetes
Source: Nutrients. 2020 Dec 19;12(12):3890. doi: 10.3390/nu12123890 (PMC7766372; doi:10.3390/nu12123890)
Supplement: Supplementary file 1 [file nutrients-12-03890-s001.zip › Supplement s1/Supplement B/Table S9.xlsx]

## Sheet: Kettunen et al. 2016
SNP	effect_allele.exposure	other_allele.exposure	effect_allele.outcome	other_allele.outcome	beta.exposure	beta.outcome	eaf.exposure	eaf.outcome	remove	palindromic	ambiguous	id.outcome	se.outcome	pval.outcome	samplesize.outcome	outcome	mr_keep.outcome	pval_origin.outcome	data_source.outcome	pval.exposure	pos.exposure	se.exposure	samplesize.exposure	chr.exposure	id.exposure	rsID	exposure	mr_keep.exposure	pval_origin.exposure	data_source.exposure	action	mr_keep
12:121416622	G	C	G	C	0.052585	0.018	0.468561	0.45	FALSE	TRUE	TRUE	HiY5wh	0.0064	0.0063	231420	Type_2_Diabetes_Mahajan2018b	TRUE	reported	textfile	1.94998e-08	121416622	0.009356	24924	12	met-c-938	rs1169289	Tyrosine || id:met-c-938	TRUE	reported	igd	3	FALSE
16:71625831	C	G	C	G	0.41084	-0.035	0.016323	0.015	FALSE	TRUE	FALSE	HiY5wh	0.028	0.2	231420	Type_2_Diabetes_Mahajan2018b	TRUE	reported	textfile	6.68036e-20	71625831	0.044954	20219	16	met-c-938	rs150851429	Tyrosine || id:met-c-938	TRUE	reported	igd	3	FALSE
16:71813959	T	C	T	C	-0.063063	0.0054	0.353402	0.35	FALSE	FALSE	FALSE	HiY5wh	0.0067	0.42	231420	Type_2_Diabetes_Mahajan2018b	TRUE	reported	textfile	5.64027e-11	71813959	0.009616	24923	16	met-c-938	rs9931717	Tyrosine || id:met-c-938	TRUE	reported	igd	3	TRUE
17:20895571	C	T	C	T	-0.059954	-0.0042	0.29443	0.33	FALSE	FALSE	FALSE	HiY5wh	0.0068	0.54	231420	Type_2_Diabetes_Mahajan2018b	TRUE	reported	textfile	4.81005e-09	20895571	0.010235	24921	17	met-c-938	rs28663143	Tyrosine || id:met-c-938	TRUE	reported	igd	3	TRUE
6:111543944	A	C	A	C	-0.096657	0.015	0.389872	0.43	FALSE	FALSE	FALSE	HiY5wh	0.0064	0.021	231420	Type_2_Diabetes_Mahajan2018b	TRUE	reported	textfile	1.42988e-24	111543944	0.009441	24918	6	met-c-938	rs14399	Tyrosine || id:met-c-938	TRUE	reported	igd	3	TRUE

## Sheet: Locke et al. 2019
SNP	effect_allele.exposure	other_allele.exposure	effect_allele.outcome	other_allele.outcome	beta.exposure	beta.outcome	eaf.exposure	eaf.outcome	remove	palindromic	ambiguous	id.outcome	se.outcome	pval.outcome	samplesize.outcome	outcome	mr_keep.outcome	pval_origin.outcome	data_source.outcome	chrom	pos	rsID	nearest_genes	pval.exposure	se.exposure	maf	ac	r2	id.exposure	exposure	action	mr_keep
12:56865338	A	G	A	G	0.14	0.0066	0.81	0.82	FALSE	FALSE	FALSE	AXDY8q	0.0083	0.42	231420	Type_2_Diabetes_Mahajan2018b	TRUE	reported	textfile	12	56865338	rs2657879	GLS2,SPRYD4	2.2e-11	0.02	0.19	3305	0.0051	4iAeYf	Tyrosine_Locke_2019	3	TRUE
16:71609856	C	T	C	T	0.29	0.049	0.953	0.934	FALSE	FALSE	FALSE	AXDY8q	0.013	0.00019	231420	Type_2_Diabetes_Mahajan2018b	TRUE	reported	textfile	16	71609856	rs78302875	TAT	9.1e-15	0.037	0.047	816	0.0068	4iAeYf	Tyrosine_Locke_2019	3	TRUE
6:111528041	T	C	T	C	0.17	0.04	0.9	0.85	FALSE	FALSE	FALSE	AXDY8q	0.0091	9.1e-06	231420	Type_2_Diabetes_Mahajan2018b	TRUE	reported	textfile	6	111528041	rs12191266	SLC16A10	2.8e-11	0.026	0.1	1827.2	0.005	4iAeYf	Tyrosine_Locke_2019	3	TRUE
